# Supplementary material for: Sex-Specific Alterations in Cardiac DNA Methylation in Adult Mice by Perinatal Lead Exposure
Source: Int J Environ Res Public Health. 2021 Jan 12;18(2):577. doi: 10.3390/ijerph18020577 (PMC7826866; doi:10.3390/ijerph18020577)
Supplement: Supplementary file 1 [file ijerph-18-00577-s001.zip]

Archive with 3 entries (3 files):
- Figure S1.tif
- Figure S2.tif
- Supplementary_Material_IJERPH_Jan7th_1029493.xlsx
