# Supplementary material for: Sex-Specific Alterations in Cardiac DNA Methylation in Adult Mice by Perinatal Lead Exposure
Source: Int J Environ Res Public Health. 2021 Jan 12;18(2):577. doi: 10.3390/ijerph18020577 (PMC7826866; doi:10.3390/ijerph18020577)
Supplement: Supplementary file 1 [file ijerph-18-00577-s001.zip › Supplementary_Material_IJERPH_Jan7th_1029493.xlsx]

## Sheet: Legends for Supp Figures
Supplementary Figure Legends:
Supplementary Figure 1: Volcano plots depicting DMRs for Pb exposed compared to control in males (A) and females (B). DMRs in red did not meet the criteria for significance (at least a 10% change in methylation and FDR <0.05). Significantly hypomethylated DMRs are shown in blue, and significantly hypermethylated DMRs are shown in green.
Supplementary Figure 2: Normalized RNA-seq read count data for DMR-associated genes that are implicated in cardiovascular diseases. Panels (A) and (B) depict male- and female-specific genes, respectively. P-values obtained from linear mixed effects regression are depicted on each plot.

## Sheet: Table S1
Table S1: ERRBS QC data
Sample	CpG depth	Lambda Bisulfite Conversion	Mapping Efficiency
T109d_5month_Ctrl_M_Heart	70.5	99.83	46.8
T112d_5month_Lead_M_Heart	87	99.9	56.2
T116c_5month_Lead_F_Heart	53.2	99.87	56.9
T101c_5month_Ctrl_F_Heart	77.6	99.87	56.9
T112c_5month_Lead_F_Heart	78.3	99.88	57.8
T103d_5month_Lead_M_Heart	90.2	99.87	57.8
T105d_5month_Lead_M_Heart	51.7	99.83	57.9
T107d_5month_Lead_M_Heart	96	99.9	58
T101d_5month_Ctrl_M_Heart	83.6	99.87	58.45
T106d_5month_Lead_M_Heart	75.7	99.85	59.3
T113d_5month_Ctrl_M_Heart	91.6	99.91	59.3
T103c_5month_Lead_F_Heart	102.7	99.85	59.4
T118d_5month_Ctrl_M_Heart	96.8	99.87	59.5
T118c_5month_Ctrl_F_Heart	84.7	99.89	59.5
T108d_5month_Ctrl_M_Heart	86	99.85	59.5
T116d_5month_Lead_M_Heart	83.5	99.87	60
T106c_5month_Lead_F_Heart	108.4	99.92	60.2
T119e_5month_Ctrl_F_Heart	65.4	99.91	60.2
T113c_5month_Ctrl_F_Heart	91.3	99.92	60.8
T105c_5month_Lead_F_Heart	83.4	99.9	61
T102c_5month_Lead_F_Heart	79.8	99.84	61.2
T118h_5month_Ctrl_M_Heart	91.9	99.89	62.2
T119g_5month_Ctrl_F_Heart	82.8	99.9	62.4
T109c_5month_Ctrl_F_Heart	78.7	99.9	63
Average	82.95	99.8788	58.9271

## Sheet: Table S2
Table S2: DMCs in 5 month male hearts
seqnames	start	end	width	strand	stat	meth.Lead	meth.Ctrl	meth.diff	hyper.direction	pvalue	fdr	annot.seqnames	annot.start	annot.end	annot.width	annot.strand	annot.tx_id	annot.gene_id	annot.symbol	annot.type
chr4	127676072	127676072	1	*	5.43741	26.7361	84.1414	-57.4053	Ctrl	5.40599e-08	0.000258938	chr4	127330490	127967538	637049	*	NA	NA	NA	mm10_cpg_inter
chr11	101777136	101777136	1	*	4.13393	26.5873	79.5323	-52.945	Ctrl	3.56606e-05	0.026278	chr11	101773182	101777181	4000	-	ENSMUST00000132040.1	18612	Etv4	mm10_genes_1to5kb
chr11	101777136	101777136	1	*	4.13393	26.5873	79.5323	-52.945	Ctrl	3.56606e-05	0.026278	chr11	101777093	101777146	54	-	ENSMUST00000164750.7	18612	Etv4	mm10_genes_exons
chr11	101777136	101777136	1	*	4.13393	26.5873	79.5323	-52.945	Ctrl	3.56606e-05	0.026278	chr11	101777093	101777146	54	-	ENSMUST00000017868.6	18612	Etv4	mm10_genes_exons
chr11	101777136	101777136	1	*	4.13393	26.5873	79.5323	-52.945	Ctrl	3.56606e-05	0.026278	chr11	101777093	101777146	54	-	ENSMUST00000107176.7	18612	Etv4	mm10_genes_exons
chr11	101777136	101777136	1	*	4.13393	26.5873	79.5323	-52.945	Ctrl	3.56606e-05	0.026278	chr11	101777093	101777146	54	-	ENSMUST00000129160.7	18612	Etv4	mm10_genes_exons
chr11	101777136	101777136	1	*	4.13393	26.5873	79.5323	-52.945	Ctrl	3.56606e-05	0.026278	chr11	101777093	101777146	54	-	ENSMUST00000131862.7	18612	Etv4	mm10_genes_exons
chr11	101777136	101777136	1	*	4.13393	26.5873	79.5323	-52.945	Ctrl	3.56606e-05	0.026278	chr11	101777093	101777146	54	-	ENSMUST00000129995.7	18612	Etv4	mm10_genes_exons
chr11	101777136	101777136	1	*	4.13393	26.5873	79.5323	-52.945	Ctrl	3.56606e-05	0.026278	chr11	101777093	101777146	54	-	ENSMUST00000140970.7	18612	Etv4	mm10_genes_exons
chr11	101777136	101777136	1	*	4.13393	26.5873	79.5323	-52.945	Ctrl	3.56606e-05	0.026278	chr11	101777093	101777146	54	-	ENSMUST00000131117.7	18612	Etv4	mm10_genes_exons
chr11	101777136	101777136	1	*	4.13393	26.5873	79.5323	-52.945	Ctrl	3.56606e-05	0.026278	chr11	101777093	101777146	54	-	ENSMUST00000149099.7	18612	Etv4	mm10_genes_exons
chr11	101777136	101777136	1	*	4.13393	26.5873	79.5323	-52.945	Ctrl	3.56606e-05	0.026278	chr11	101777093	101777146	54	-	ENSMUST00000137179.1	18612	Etv4	mm10_genes_exons
chr11	101777136	101777136	1	*	4.13393	26.5873	79.5323	-52.945	Ctrl	3.56606e-05	0.026278	chr11	101737108	101780508	43401	*	NA	NA	NA	mm10_cpg_inter
chrX	151886783	151886783	1	*	4.90422	14.4732	66.0985	-51.6252	Ctrl	9.38017e-07	0.00215414	chrX	151886744	151887013	270	+	ENSMUST00000026292.14	59026	Huwe1	mm10_genes_exons
chrX	151886783	151886783	1	*	4.90422	14.4732	66.0985	-51.6252	Ctrl	9.38017e-07	0.00215414	chrX	151886744	151887013	270	+	ENSMUST00000112622.7	59026	Huwe1	mm10_genes_exons
chrX	151886783	151886783	1	*	4.90422	14.4732	66.0985	-51.6252	Ctrl	9.38017e-07	0.00215414	chrX	151886744	151887013	270	+	ENSMUST00000138023.7	59026	Huwe1	mm10_genes_exons
chrX	151886783	151886783	1	*	4.90422	14.4732	66.0985	-51.6252	Ctrl	9.38017e-07	0.00215414	chrX	151807956	152012245	204290	*	NA	NA	NA	mm10_cpg_inter
chr18	58711965	58711965	1	*	4.55928	38.9557	81.796	-42.8403	Ctrl	5.13302e-06	0.0071494	chr18	58663931	58832178	168248	*	NA	NA	NA	mm10_cpg_inter
chr5	119981379	119981379	1	*	6.52906	25.0264	67.1549	-42.1285	Ctrl	6.61854e-11	1.34801e-06	chr5	119871128	120112380	241253	*	NA	NA	NA	mm10_cpg_inter
chr19	46075205	46075205	1	*	4.79059	18.2773	59.4847	-41.2073	Ctrl	1.6629e-06	0.00325741	chr19	46074863	46075862	1000	+	ENSMUST00000165017.1	70769	Nolc1	mm10_genes_promoters
chr19	46075205	46075205	1	*	4.79059	18.2773	59.4847	-41.2073	Ctrl	1.6629e-06	0.00325741	chr19	46074880	46075879	1000	+	ENSMUST00000223741.1	70769	Nolc1	mm10_genes_promoters
chr19	46075205	46075205	1	*	4.79059	18.2773	59.4847	-41.2073	Ctrl	1.6629e-06	0.00325741	chr19	46074941	46075940	1000	+	ENSMUST00000225780.1	70769	Nolc1	mm10_genes_promoters
chr19	46075205	46075205	1	*	4.79059	18.2773	59.4847	-41.2073	Ctrl	1.6629e-06	0.00325741	chr19	46074952	46075951	1000	+	ENSMUST00000224434.1	70769	Nolc1	mm10_genes_promoters
chr19	46075205	46075205	1	*	4.79059	18.2773	59.4847	-41.2073	Ctrl	1.6629e-06	0.00325741	chr19	46074970	46075969	1000	+	ENSMUST00000223728.1	70769	Nolc1	mm10_genes_promoters
chr19	46075205	46075205	1	*	4.79059	18.2773	59.4847	-41.2073	Ctrl	1.6629e-06	0.00325741	chr19	46075013	46076012	1000	+	ENSMUST00000225758.1	70769	Nolc1	mm10_genes_promoters
chr19	46075205	46075205	1	*	4.79059	18.2773	59.4847	-41.2073	Ctrl	1.6629e-06	0.00325741	chr19	46075032	46076031	1000	+	ENSMUST00000223683.1	70769	Nolc1	mm10_genes_promoters
chr19	46075205	46075205	1	*	4.79059	18.2773	59.4847	-41.2073	Ctrl	1.6629e-06	0.00325741	chr19	46075054	46076053	1000	+	ENSMUST00000224490.1	70769	Nolc1	mm10_genes_promoters
chr19	46075205	46075205	1	*	4.79059	18.2773	59.4847	-41.2073	Ctrl	1.6629e-06	0.00325741	chr19	46073712	46075711	2000	*	NA	NA	NA	mm10_cpg_shores
chr5	15589011	15589011	1	*	4.25279	39.627	80.8244	-41.1973	Ctrl	2.1112e-05	0.0184715	chr5	15525934	15655833	129900	+	ENSMUST00000178227.5	NA	NA	mm10_genes_introns
chr5	15589011	15589011	1	*	4.25279	39.627	80.8244	-41.1973	Ctrl	2.1112e-05	0.0184715	chr5	15586111	15592579	6469	-	ENSMUST00000197277.1	NA	NA	mm10_genes_introns
chr5	15589011	15589011	1	*	4.25279	39.627	80.8244	-41.1973	Ctrl	2.1112e-05	0.0184715	chr5	14519553	15930341	1410789	*	NA	NA	NA	mm10_cpg_inter
chr5	60922979	60922979	1	*	4.77541	31.9419	73.0822	-41.1403	Ctrl	1.79339e-06	0.00340169	chr5	57724501	62761845	5037345	*	NA	NA	NA	mm10_cpg_inter
chr10	126913858	126913858	1	*	3.90971	38.4994	79.2851	-40.7858	Ctrl	9.24071e-05	0.0486881	chr10	126910067	126924335	14269	*	NA	NA	NA	mm10_cpg_inter
chr14	82306636	82306636	1	*	5.03937	30.0336	70.7431	-40.7094	Ctrl	4.67061e-07	0.00131881	chr14	79778337	84439318	4660982	*	NA	NA	NA	mm10_cpg_inter
chr12	112184867	112184867	1	*	7.54817	14.6258	54.9575	-40.3317	Ctrl	4.41402e-14	3.42749e-09	chr12	112182292	112506771	324480	*	NA	NA	NA	mm10_cpg_inter
chr19	46471486	46471486	1	*	5.22539	2.24868	40.9747	-38.7261	Ctrl	1.73788e-07	0.000633181	chr19	46454847	46473571	18725	+	ENSMUST00000039922.12	24069	Sufu	mm10_genes_introns
chr19	46471486	46471486	1	*	5.22539	2.24868	40.9747	-38.7261	Ctrl	1.73788e-07	0.000633181	chr19	46454847	46473571	18725	+	ENSMUST00000111867.8	24069	Sufu	mm10_genes_introns
chr19	46471486	46471486	1	*	5.22539	2.24868	40.9747	-38.7261	Ctrl	1.73788e-07	0.000633181	chr19	46454847	46473571	18725	+	ENSMUST00000118440.1	24069	Sufu	mm10_genes_introns
chr19	46471486	46471486	1	*	5.22539	2.24868	40.9747	-38.7261	Ctrl	1.73788e-07	0.000633181	chr19	46457978	46473571	15594	+	ENSMUST00000123252.1	24069	Sufu	mm10_genes_introns
chr19	46471486	46471486	1	*	5.22539	2.24868	40.9747	-38.7261	Ctrl	1.73788e-07	0.000633181	chr19	46401345	46495985	94641	*	NA	NA	NA	mm10_cpg_inter
chr5	64334389	64334389	1	*	5.52668	0	37.0833	-37.0833	Ctrl	3.26345e-08	0.00017519	chr5	64333592	64335277	1686	+	ENSMUST00000043893.12	57915	Tbc1d1	mm10_genes_introns
chr5	64334389	64334389	1	*	5.52668	0	37.0833	-37.0833	Ctrl	3.26345e-08	0.00017519	chr5	64333592	64335277	1686	+	ENSMUST00000121370.7	57915	Tbc1d1	mm10_genes_introns
chr5	64334389	64334389	1	*	5.52668	0	37.0833	-37.0833	Ctrl	3.26345e-08	0.00017519	chr5	64333592	64335277	1686	+	ENSMUST00000101195.8	57915	Tbc1d1	mm10_genes_introns
chr5	64334389	64334389	1	*	5.52668	0	37.0833	-37.0833	Ctrl	3.26345e-08	0.00017519	chr5	64333592	64335277	1686	+	ENSMUST00000119756.5	57915	Tbc1d1	mm10_genes_introns
chr5	64334389	64334389	1	*	5.52668	0	37.0833	-37.0833	Ctrl	3.26345e-08	0.00017519	chr5	64333592	64335277	1686	+	ENSMUST00000140960.2	57915	Tbc1d1	mm10_genes_introns
chr5	64334389	64334389	1	*	5.52668	0	37.0833	-37.0833	Ctrl	3.26345e-08	0.00017519	chr5	64261009	64798637	537629	*	NA	NA	NA	mm10_cpg_inter
chr18	31921791	31921791	1	*	4.06115	36.45	73.4818	-37.0318	Ctrl	4.88316e-05	0.03253	chr18	31921290	31922289	1000	+	ENSMUST00000233994.1	225341	Lims2	mm10_genes_promoters
chr18	31921791	31921791	1	*	4.06115	36.45	73.4818	-37.0318	Ctrl	4.88316e-05	0.03253	chr18	31921309	31922308	1000	+	ENSMUST00000234549.1	225341	Lims2	mm10_genes_promoters
chr18	31921791	31921791	1	*	4.06115	36.45	73.4818	-37.0318	Ctrl	4.88316e-05	0.03253	chr18	31915359	31934998	19640	*	NA	NA	NA	mm10_cpg_inter
chr12	112184884	112184884	1	*	7.07363	19.5578	55.2635	-35.7057	Ctrl	1.50935e-12	5.68248e-08	chr12	112182292	112506771	324480	*	NA	NA	NA	mm10_cpg_inter
chr19	44013088	44013088	1	*	4.93801	50.07	85.4701	-35.4001	Ctrl	7.89228e-07	0.00189293	chr19	44012471	44013575	1105	-	ENSMUST00000026211.9	226143	Cyp2c23	mm10_genes_introns
chr19	44013088	44013088	1	*	4.93801	50.07	85.4701	-35.4001	Ctrl	7.89228e-07	0.00189293	chr19	44012471	44013575	1105	-	ENSMUST00000211830.1	226143	Cyp2c23	mm10_genes_introns
chr19	44013088	44013088	1	*	4.93801	50.07	85.4701	-35.4001	Ctrl	7.89228e-07	0.00189293	chr19	43944480	44065462	120983	*	NA	NA	NA	mm10_cpg_inter
chr2	74048921	74048921	1	*	4.82102	37.0569	72.2975	-35.2406	Ctrl	1.42824e-06	0.00292639	chr2	73915369	74574528	659160	*	NA	NA	NA	mm10_cpg_inter
chr12	117857132	117857132	1	*	4.23327	32.4989	67.4851	-34.9862	Ctrl	2.30321e-05	0.0195726	chr12	117835579	117865029	29451	+	ENSMUST00000176499.1	217946	Cdca7l	mm10_genes_introns
chr12	117857132	117857132	1	*	4.23327	32.4989	67.4851	-34.9862	Ctrl	2.30321e-05	0.0195726	chr12	117843958	117865029	21072	+	ENSMUST00000021592.15	217946	Cdca7l	mm10_genes_introns
chr12	117857132	117857132	1	*	4.23327	32.4989	67.4851	-34.9862	Ctrl	2.30321e-05	0.0195726	chr12	117843958	117865029	21072	+	ENSMUST00000176735.7	217946	Cdca7l	mm10_genes_introns
chr12	117857132	117857132	1	*	4.23327	32.4989	67.4851	-34.9862	Ctrl	2.30321e-05	0.0195726	chr12	117843958	117870008	26051	+	ENSMUST00000177339.1	217946	Cdca7l	mm10_genes_introns
chr12	117857132	117857132	1	*	4.23327	32.4989	67.4851	-34.9862	Ctrl	2.30321e-05	0.0195726	chr12	117848258	118194503	346246	*	NA	NA	NA	mm10_cpg_inter
chr7	101061345	101061345	1	*	3.91411	50.1637	85.008	-34.8443	Ctrl	9.07399e-05	0.0481158	chr7	101061309	101061475	167	-	ENSMUST00000207053.1	NA	NA	mm10_genes_exons
chr7	101061345	101061345	1	*	3.91411	50.1637	85.008	-34.8443	Ctrl	9.07399e-05	0.0481158	chr7	101016292	101104069	87778	*	NA	NA	NA	mm10_cpg_inter
chr2	19992335	19992335	1	*	7.78413	62.3053	97.147	-34.8417	Ctrl	7.01966e-15	6.70864e-10	chr2	19991921	19992920	1000	+	ENSMUST00000122008.1	NA	NA	mm10_genes_promoters
chr2	19992335	19992335	1	*	7.78413	62.3053	97.147	-34.8417	Ctrl	7.01966e-15	6.70864e-10	chr2	19910280	20116972	206693	+	ENSMUST00000114610.7	208618	Etl4	mm10_genes_introns
chr2	19992335	19992335	1	*	7.78413	62.3053	97.147	-34.8417	Ctrl	7.01966e-15	6.70864e-10	chr2	19914330	20515514	601185	*	NA	NA	NA	mm10_cpg_inter
chr12	109472740	109472740	1	*	4.87626	52.302	86.2721	-33.9701	Ctrl	1.08116e-06	0.0023774	chr12	109464029	109524251	60223	*	NA	NA	NA	mm10_cpg_inter
chr6	117997633	117997633	1	*	4.9522	48.5252	82.3761	-33.8509	Ctrl	7.33784e-07	0.00180884	chr6	117997207	117997992	786	+	ENSMUST00000118257.1	NA	NA	mm10_genes_exons
chr6	117997633	117997633	1	*	4.9522	48.5252	82.3761	-33.8509	Ctrl	7.33784e-07	0.00180884	chr6	117995794	117997793	2000	*	NA	NA	NA	mm10_cpg_shores
chr4	83512674	83512674	1	*	4.82227	35.312	69.0506	-33.7387	Ctrl	1.41933e-06	0.0029195	chr4	83490818	83521137	30320	*	NA	NA	NA	mm10_cpg_inter
chr17	47396688	47396688	1	*	4.35228	52.0994	85.5202	-33.4208	Ctrl	1.34727e-05	0.0138107	chr17	47395698	47400218	4521	-	ENSMUST00000059348.8	14913	Guca1a	mm10_genes_introns
chr17	47396688	47396688	1	*	4.35228	52.0994	85.5202	-33.4208	Ctrl	1.34727e-05	0.0138107	chr17	47373347	47406249	32903	*	NA	NA	NA	mm10_cpg_inter
chr6	139544578	139544578	1	*	4.07204	42.4586	75.4028	-32.9442	Ctrl	4.66038e-05	0.0314513	chr6	137758712	140419721	2661010	*	NA	NA	NA	mm10_cpg_inter
chr9	74897112	74897112	1	*	4.17341	42.3651	75.1216	-32.7565	Ctrl	3.00072e-05	0.023403	chr9	74867887	74948674	80788	*	NA	NA	NA	mm10_cpg_inter
chrX	7739404	7739404	1	*	5.88248	18.2702	50.6084	-32.3382	Ctrl	4.04169e-09	3.58671e-05	chrX	7738524	7741211	2688	-	ENSMUST00000033490.12	54648	Ccdc120	mm10_genes_introns
chrX	7739404	7739404	1	*	5.88248	18.2702	50.6084	-32.3382	Ctrl	4.04169e-09	3.58671e-05	chrX	7738524	7740127	1604	-	ENSMUST00000128289.7	54648	Ccdc120	mm10_genes_introns
chrX	7739404	7739404	1	*	5.88248	18.2702	50.6084	-32.3382	Ctrl	4.04169e-09	3.58671e-05	chrX	7738524	7740348	1825	-	ENSMUST00000153925.7	54648	Ccdc120	mm10_genes_introns
chrX	7739404	7739404	1	*	5.88248	18.2702	50.6084	-32.3382	Ctrl	4.04169e-09	3.58671e-05	chrX	7738524	7740142	1619	-	ENSMUST00000128011.7	54648	Ccdc120	mm10_genes_introns
chrX	7739404	7739404	1	*	5.88248	18.2702	50.6084	-32.3382	Ctrl	4.04169e-09	3.58671e-05	chrX	7738524	7740348	1825	-	ENSMUST00000128852.1	54648	Ccdc120	mm10_genes_introns
chrX	7739404	7739404	1	*	5.88248	18.2702	50.6084	-32.3382	Ctrl	4.04169e-09	3.58671e-05	chrX	7738524	7740154	1631	-	ENSMUST00000156787.1	54648	Ccdc120	mm10_genes_introns
chrX	7739404	7739404	1	*	5.88248	18.2702	50.6084	-32.3382	Ctrl	4.04169e-09	3.58671e-05	chrX	7738524	7750597	12074	-	ENSMUST00000154977.1	54648	Ccdc120	mm10_genes_introns
chrX	7739404	7739404	1	*	5.88248	18.2702	50.6084	-32.3382	Ctrl	4.04169e-09	3.58671e-05	chrX	7738524	7740348	1825	-	ENSMUST00000139499.1	54648	Ccdc120	mm10_genes_introns
chrX	7739404	7739404	1	*	5.88248	18.2702	50.6084	-32.3382	Ctrl	4.04169e-09	3.58671e-05	chrX	7732693	7746509	13817	*	NA	NA	NA	mm10_cpg_inter
chr18	30543659	30543659	1	*	4.032	37.8312	70.1328	-32.3016	Ctrl	5.53036e-05	0.0351749	chr18	30277168	31605341	1328174	*	NA	NA	NA	mm10_cpg_inter
chr5	105525012	105525012	1	*	4.03823	51.0687	82.581	-31.5123	Ctrl	5.38552e-05	0.034608	chr5	105519631	105544199	24569	+	ENSMUST00000067924.12	100604	Lrrc8c	mm10_genes_introns
chr5	105525012	105525012	1	*	4.03823	51.0687	82.581	-31.5123	Ctrl	5.38552e-05	0.034608	chr5	105522752	105544199	21448	+	ENSMUST00000150981.1	100604	Lrrc8c	mm10_genes_introns
chr5	105525012	105525012	1	*	4.03823	51.0687	82.581	-31.5123	Ctrl	5.38552e-05	0.034608	chr5	105519631	105544199	24569	+	ENSMUST00000153955.1	100604	Lrrc8c	mm10_genes_introns
chr5	105525012	105525012	1	*	4.03823	51.0687	82.581	-31.5123	Ctrl	5.38552e-05	0.034608	chr5	105523942	105695720	171779	*	NA	NA	NA	mm10_cpg_inter
chr12	112184903	112184903	1	*	4.42235	27.6659	59.0907	-31.4247	Ctrl	9.76325e-06	0.0110561	chr12	112182292	112506771	324480	*	NA	NA	NA	mm10_cpg_inter
chr17	12064951	12064951	1	*	4.09641	38.5213	69.7837	-31.2624	Ctrl	4.1961e-05	0.0293373	chr17	10844835	12267738	1422904	*	NA	NA	NA	mm10_cpg_inter
chr8	41609384	41609384	1	*	5.99291	66.535	97.749	-31.2141	Ctrl	2.06117e-09	2.06516e-05	chr8	41608668	41609669	1002	-	ENSMUST00000183246.1	NA	NA	mm10_genes_exons
chr8	41609384	41609384	1	*	5.99291	66.535	97.749	-31.2141	Ctrl	2.06117e-09	2.06516e-05	chr8	41421190	44930782	3509593	*	NA	NA	NA	mm10_cpg_inter
chr6	30564851	30564851	1	*	4.14716	43.6192	74.7496	-31.1304	Ctrl	3.36623e-05	0.0251334	chr6	30563369	30567368	4000	+	ENSMUST00000049251.5	71791	Cpa4	mm10_genes_1to5kb
chr6	30564851	30564851	1	*	4.14716	43.6192	74.7496	-31.1304	Ctrl	3.36623e-05	0.0251334	chr6	30464177	30689407	225231	*	NA	NA	NA	mm10_cpg_inter
chr2	58535581	58535581	1	*	4.2151	17.7471	48.8569	-31.1098	Ctrl	2.4967e-05	0.0206793	chr2	58516301	58537777	21477	-	ENSMUST00000090935.8	11477	Acvr1	mm10_genes_introns
chr2	58535581	58535581	1	*	4.2151	17.7471	48.8569	-31.1098	Ctrl	2.4967e-05	0.0206793	chr2	58516301	58537777	21477	-	ENSMUST00000112601.8	11477	Acvr1	mm10_genes_introns
chr2	58535581	58535581	1	*	4.2151	17.7471	48.8569	-31.1098	Ctrl	2.4967e-05	0.0206793	chr2	58500558	58537777	37220	-	ENSMUST00000056376.11	11477	Acvr1	mm10_genes_introns
chr2	58535581	58535581	1	*	4.2151	17.7471	48.8569	-31.1098	Ctrl	2.4967e-05	0.0206793	chr2	58500558	58537777	37220	-	ENSMUST00000126407.1	11477	Acvr1	mm10_genes_introns
chr2	58535581	58535581	1	*	4.2151	17.7471	48.8569	-31.1098	Ctrl	2.4967e-05	0.0206793	chr2	58362053	59156664	794612	*	NA	NA	NA	mm10_cpg_inter
chr12	112184873	112184873	1	*	5.02207	15.8517	46.7552	-30.9035	Ctrl	5.11168e-07	0.00139577	chr12	112182292	112506771	324480	*	NA	NA	NA	mm10_cpg_inter
chr2	126458300	126458300	1	*	4.54616	61.6903	92.5	-30.8097	Ctrl	5.4634e-06	0.00739404	chr2	126458243	126458304	62	-	ENSMUST00000040128.11	241633	Atp8b4	mm10_genes_exons
chr2	126458300	126458300	1	*	4.54616	61.6903	92.5	-30.8097	Ctrl	5.4634e-06	0.00739404	chr2	126458243	126458304	62	-	ENSMUST00000040149.12	241633	Atp8b4	mm10_genes_exons
chr2	126458300	126458300	1	*	4.54616	61.6903	92.5	-30.8097	Ctrl	5.4634e-06	0.00739404	chr2	126458243	126458304	62	-	ENSMUST00000134977.7	241633	Atp8b4	mm10_genes_exons
chr2	126458300	126458300	1	*	4.54616	61.6903	92.5	-30.8097	Ctrl	5.4634e-06	0.00739404	chr2	126458243	126458304	62	-	ENSMUST00000147517.7	241633	Atp8b4	mm10_genes_exons
chr2	126458300	126458300	1	*	4.54616	61.6903	92.5	-30.8097	Ctrl	5.4634e-06	0.00739404	chr2	126458243	126458304	62	-	ENSMUST00000129187.1	241633	Atp8b4	mm10_genes_exons
chr2	126458300	126458300	1	*	4.54616	61.6903	92.5	-30.8097	Ctrl	5.4634e-06	0.00739404	chr2	126156503	126548921	392419	*	NA	NA	NA	mm10_cpg_inter
chr8	108695418	108695418	1	*	4.60613	50.7469	81.5194	-30.7726	Ctrl	4.10227e-06	0.00606746	chr8	108674603	108703761	29159	+	ENSMUST00000220518.1	11906	Zfhx3	mm10_genes_introns
chr8	108695418	108695418	1	*	4.60613	50.7469	81.5194	-30.7726	Ctrl	4.10227e-06	0.00606746	chr8	108179432	108700635	521204	*	NA	NA	NA	mm10_cpg_inter
chr3	89502162	89502162	1	*	4.92846	64.0287	94.7238	-30.6951	Ctrl	8.28792e-07	0.00196132	chr3	89434654	89711008	276355	*	NA	NA	NA	mm10_cpg_inter
chr10	18738295	18738295	1	*	5.36346	39.67	70.2296	-30.5596	Ctrl	8.16412e-08	0.000358414	chr10	18734110	18743540	9431	-	ENSMUST00000215836.1	215821	Arfgef3	mm10_genes_introns
chr10	18738295	18738295	1	*	5.36346	39.67	70.2296	-30.5596	Ctrl	8.16412e-08	0.000358414	chr10	18734110	18743540	9431	-	ENSMUST00000019999.6	215821	Arfgef3	mm10_genes_introns
chr10	18738295	18738295	1	*	5.36346	39.67	70.2296	-30.5596	Ctrl	8.16412e-08	0.000358414	chr10	18535762	18840885	305124	*	NA	NA	NA	mm10_cpg_inter
chr2	92529089	92529089	1	*	4.79415	12.4725	42.8683	-30.3958	Ctrl	1.63369e-06	0.00320647	chr2	92526805	92529809	3005	+	ENSMUST00000141341.1	NA	NA	mm10_genes_exons
chr2	92529089	92529089	1	*	4.79415	12.4725	42.8683	-30.3958	Ctrl	1.63369e-06	0.00320647	chr2	92463872	92595912	132041	*	NA	NA	NA	mm10_cpg_inter
chr16	89898153	89898153	1	*	4.2477	55.3919	85.5292	-30.1373	Ctrl	2.15979e-05	0.0187042	chr16	89897605	89898578	974	-	ENSMUST00000163370.7	21844	Tiam1	mm10_genes_exons
chr16	89898153	89898153	1	*	4.2477	55.3919	85.5292	-30.1373	Ctrl	2.15979e-05	0.0187042	chr16	89897605	89898578	974	-	ENSMUST00000114124.8	21844	Tiam1	mm10_genes_exons
chr16	89898153	89898153	1	*	4.2477	55.3919	85.5292	-30.1373	Ctrl	2.15979e-05	0.0187042	chr16	89897605	89898578	974	-	ENSMUST00000002588.10	21844	Tiam1	mm10_genes_exons
chr16	89898153	89898153	1	*	4.2477	55.3919	85.5292	-30.1373	Ctrl	2.15979e-05	0.0187042	chr16	89889232	90007464	118233	*	NA	NA	NA	mm10_cpg_inter
chr9	83472319	83472319	1	*	4.48971	43.6439	73.5621	-29.9182	Ctrl	7.1321e-06	0.00884324	chr9	83451993	83544126	92134	*	NA	NA	NA	mm10_cpg_inter
chr6	9890065	9890065	1	*	7.47567	0.16129	30.0185	-29.8572	Ctrl	7.68144e-14	5.02285e-09	chr6	8955511	11903681	2948171	*	NA	NA	NA	mm10_cpg_inter
chr16	31297520	31297520	1	*	4.86381	67.1223	96.7532	-29.6309	Ctrl	1.15147e-06	0.0024923	chr16	31293810	31297809	4000	-	ENSMUST00000229200.1	NA	NA	mm10_genes_1to5kb
chr16	31297520	31297520	1	*	4.86381	67.1223	96.7532	-29.6309	Ctrl	1.15147e-06	0.0024923	chr16	31296192	31297576	1385	-	ENSMUST00000130560.7	11815	Apod	mm10_genes_exons
chr16	31297520	31297520	1	*	4.86381	67.1223	96.7532	-29.6309	Ctrl	1.15147e-06	0.0024923	chr16	31297122	31297576	455	-	ENSMUST00000115230.1	11815	Apod	mm10_genes_exons
chr16	31297520	31297520	1	*	4.86381	67.1223	96.7532	-29.6309	Ctrl	1.15147e-06	0.0024923	chr16	31297156	31297576	421	-	ENSMUST00000023207.14	11815	Apod	mm10_genes_exons
chr16	31297520	31297520	1	*	4.86381	67.1223	96.7532	-29.6309	Ctrl	1.15147e-06	0.0024923	chr16	31297420	31297665	246	-	ENSMUST00000156456.7	11815	Apod	mm10_genes_exons
chr16	31297520	31297520	1	*	4.86381	67.1223	96.7532	-29.6309	Ctrl	1.15147e-06	0.0024923	chr16	31297513	31297576	64	-	ENSMUST00000155682.1	11815	Apod	mm10_genes_exons
chr16	31297520	31297520	1	*	4.86381	67.1223	96.7532	-29.6309	Ctrl	1.15147e-06	0.0024923	chr16	31279319	31424724	145406	*	NA	NA	NA	mm10_cpg_inter
chr11	118169067	118169067	1	*	5.58373	51.6157	81.1196	-29.5039	Ctrl	2.35417e-08	0.000140617	chr11	118169016	118169170	155	-	ENSMUST00000100181.10	19157	Cyth1	mm10_genes_exons
chr11	118169067	118169067	1	*	5.58373	51.6157	81.1196	-29.5039	Ctrl	2.35417e-08	0.000140617	chr11	118169016	118169170	155	-	ENSMUST00000106302.8	19157	Cyth1	mm10_genes_exons
chr11	118169067	118169067	1	*	5.58373	51.6157	81.1196	-29.5039	Ctrl	2.35417e-08	0.000140617	chr11	118169016	118169170	155	-	ENSMUST00000106305.8	19157	Cyth1	mm10_genes_exons
chr11	118169067	118169067	1	*	5.58373	51.6157	81.1196	-29.5039	Ctrl	2.35417e-08	0.000140617	chr11	118169016	118169170	155	-	ENSMUST00000017276.13	19157	Cyth1	mm10_genes_exons
chr11	118169067	118169067	1	*	5.58373	51.6157	81.1196	-29.5039	Ctrl	2.35417e-08	0.000140617	chr11	117991359	118243686	252328	*	NA	NA	NA	mm10_cpg_inter
chr8	122664836	122664836	1	*	4.77626	8.55185	38.0272	-29.4753	Ctrl	1.78588e-06	0.00339782	chr8	119910940	124295357	4384418	+	ENSMUST00000127664.1	108148	Galnt2	mm10_genes_introns
chr8	122664836	122664836	1	*	4.77626	8.55185	38.0272	-29.4753	Ctrl	1.78588e-06	0.00339782	chr8	122650477	122698814	48338	-	ENSMUST00000127984.8	12398	Cbfa2t3	mm10_genes_introns
chr8	122664836	122664836	1	*	4.77626	8.55185	38.0272	-29.4753	Ctrl	1.78588e-06	0.00339782	chr8	122650477	122677861	27385	-	ENSMUST00000006525.13	12398	Cbfa2t3	mm10_genes_introns
chr8	122664836	122664836	1	*	4.77626	8.55185	38.0272	-29.4753	Ctrl	1.78588e-06	0.00339782	chr8	122650477	122677861	27385	-	ENSMUST00000064674.12	12398	Cbfa2t3	mm10_genes_introns
chr8	122664836	122664836	1	*	4.77626	8.55185	38.0272	-29.4753	Ctrl	1.78588e-06	0.00339782	chr8	122650477	122678637	28161	-	ENSMUST00000134045.1	12398	Cbfa2t3	mm10_genes_introns
chr8	122664836	122664836	1	*	4.77626	8.55185	38.0272	-29.4753	Ctrl	1.78588e-06	0.00339782	chr8	122643534	122677861	34328	-	ENSMUST00000147374.1	12398	Cbfa2t3	mm10_genes_introns
chr8	122664836	122664836	1	*	4.77626	8.55185	38.0272	-29.4753	Ctrl	1.78588e-06	0.00339782	chr8	122650477	122698814	48338	-	ENSMUST00000148630.1	12398	Cbfa2t3	mm10_genes_introns
chr8	122664836	122664836	1	*	4.77626	8.55185	38.0272	-29.4753	Ctrl	1.78588e-06	0.00339782	chr8	122634963	122673782	38820	*	NA	NA	NA	mm10_cpg_inter
chr12	16581059	16581059	1	*	4.3686	65.3441	94.1505	-28.8063	Ctrl	1.25048e-05	0.0131327	chr12	16580905	16589717	8813	-	ENSMUST00000067124.5	14245	Lpin1	mm10_genes_introns
chr12	16581059	16581059	1	*	4.3686	65.3441	94.1505	-28.8063	Ctrl	1.25048e-05	0.0131327	chr12	16580905	16610776	29872	-	ENSMUST00000111067.9	14245	Lpin1	mm10_genes_introns
chr12	16581059	16581059	1	*	4.3686	65.3441	94.1505	-28.8063	Ctrl	1.25048e-05	0.0131327	chr12	16580905	16589717	8813	-	ENSMUST00000221230.1	14245	Lpin1	mm10_genes_introns
chr12	16581059	16581059	1	*	4.3686	65.3441	94.1505	-28.8063	Ctrl	1.25048e-05	0.0131327	chr12	16580905	16584507	3603	-	ENSMUST00000222989.1	14245	Lpin1	mm10_genes_introns
chr12	16581059	16581059	1	*	4.3686	65.3441	94.1505	-28.8063	Ctrl	1.25048e-05	0.0131327	chr12	16580905	16603837	22933	-	ENSMUST00000221297.1	14245	Lpin1	mm10_genes_introns
chr12	16581059	16581059	1	*	4.3686	65.3441	94.1505	-28.8063	Ctrl	1.25048e-05	0.0131327	chr12	16580905	16589497	8593	-	ENSMUST00000221146.1	14245	Lpin1	mm10_genes_introns
chr12	16581059	16581059	1	*	4.3686	65.3441	94.1505	-28.8063	Ctrl	1.25048e-05	0.0131327	chr12	15821218	16585552	764335	*	NA	NA	NA	mm10_cpg_inter
chr18	62934430	62934430	1	*	4.40485	53.6022	82.2803	-28.678	Ctrl	1.05859e-05	0.0117219	chr18	62934059	62936905	2847	+	ENSMUST00000096554.10	494504	Apcdd1	mm10_genes_introns
chr18	62934430	62934430	1	*	4.40485	53.6022	82.2803	-28.678	Ctrl	1.05859e-05	0.0117219	chr18	62934059	62936905	2847	+	ENSMUST00000163716.2	494504	Apcdd1	mm10_genes_introns
chr18	62934430	62934430	1	*	4.40485	53.6022	82.2803	-28.678	Ctrl	1.05859e-05	0.0117219	chr18	62926887	62973754	46868	*	NA	NA	NA	mm10_cpg_inter
chr3	22038263	22038263	1	*	4.08714	59.2721	87.9087	-28.6366	Ctrl	4.36729e-05	0.030228	chr3	20159228	22071735	1912508	*	NA	NA	NA	mm10_cpg_inter
chr10	7024103	7024103	1	*	4.50267	54.8281	83.4283	-28.6002	Ctrl	6.71037e-06	0.0085618	chr10	7023186	7024185	1000	-	ENSMUST00000170680.7	320495	Ipcef1	mm10_genes_promoters
chr10	7024103	7024103	1	*	4.50267	54.8281	83.4283	-28.6002	Ctrl	6.71037e-06	0.0085618	chr10	7023168	7024167	1000	-	ENSMUST00000145156.7	320495	Ipcef1	mm10_genes_promoters
chr10	7024103	7024103	1	*	4.50267	54.8281	83.4283	-28.6002	Ctrl	6.71037e-06	0.0085618	chr10	7014107	7037157	23051	+	ENSMUST00000105615.8	18390	Oprm1	mm10_genes_introns
chr10	7024103	7024103	1	*	4.50267	54.8281	83.4283	-28.6002	Ctrl	6.71037e-06	0.0085618	chr10	7014107	7037157	23051	+	ENSMUST00000063036.13	18390	Oprm1	mm10_genes_introns
chr10	7024103	7024103	1	*	4.50267	54.8281	83.4283	-28.6002	Ctrl	6.71037e-06	0.0085618	chr10	7014107	7037157	23051	+	ENSMUST00000105601.8	18390	Oprm1	mm10_genes_introns
chr10	7024103	7024103	1	*	4.50267	54.8281	83.4283	-28.6002	Ctrl	6.71037e-06	0.0085618	chr10	7014107	7037157	23051	+	ENSMUST00000129954.7	18390	Oprm1	mm10_genes_introns
chr10	7024103	7024103	1	*	4.50267	54.8281	83.4283	-28.6002	Ctrl	6.71037e-06	0.0085618	chr10	7014107	7037157	23051	+	ENSMUST00000154941.7	18390	Oprm1	mm10_genes_introns
chr10	7024103	7024103	1	*	4.50267	54.8281	83.4283	-28.6002	Ctrl	6.71037e-06	0.0085618	chr10	7014107	7037157	23051	+	ENSMUST00000052751.13	18390	Oprm1	mm10_genes_introns
chr10	7024103	7024103	1	*	4.50267	54.8281	83.4283	-28.6002	Ctrl	6.71037e-06	0.0085618	chr10	7014107	7037157	23051	+	ENSMUST00000129221.7	18390	Oprm1	mm10_genes_introns
chr10	7024103	7024103	1	*	4.50267	54.8281	83.4283	-28.6002	Ctrl	6.71037e-06	0.0085618	chr10	7014107	7037157	23051	+	ENSMUST00000144264.7	18390	Oprm1	mm10_genes_introns
chr10	7024103	7024103	1	*	4.50267	54.8281	83.4283	-28.6002	Ctrl	6.71037e-06	0.0085618	chr10	7014107	7037157	23051	+	ENSMUST00000105611.7	18390	Oprm1	mm10_genes_introns
chr10	7024103	7024103	1	*	4.50267	54.8281	83.4283	-28.6002	Ctrl	6.71037e-06	0.0085618	chr10	7014107	7037157	23051	+	ENSMUST00000141897.1	18390	Oprm1	mm10_genes_introns
chr10	7024103	7024103	1	*	4.50267	54.8281	83.4283	-28.6002	Ctrl	6.71037e-06	0.0085618	chr10	7023186	7052456	29271	-	ENSMUST00000086896.9	320495	Ipcef1	mm10_genes_introns
chr10	7024103	7024103	1	*	4.50267	54.8281	83.4283	-28.6002	Ctrl	6.71037e-06	0.0085618	chr10	5926557	7207439	1280883	*	NA	NA	NA	mm10_cpg_inter
chr2	23876684	23876684	1	*	4.50564	69.2492	97.7238	-28.4746	Ctrl	6.61739e-06	0.00847543	chr2	23576153	24363456	787304	*	NA	NA	NA	mm10_cpg_inter
chr4	116826424	116826424	1	*	4.72107	69.1912	97.6471	-28.4559	Ctrl	2.34605e-06	0.00412748	chr4	116822708	116826707	4000	-	ENSMUST00000055436.4	242642	Hpdl	mm10_genes_1to5kb
chr4	116826424	116826424	1	*	4.72107	69.1912	97.6471	-28.4559	Ctrl	2.34605e-06	0.00412748	chr4	116824983	116830047	5065	+	ENSMUST00000151670.1	NA	NA	mm10_genes_introns
chr4	116826424	116826424	1	*	4.72107	69.1912	97.6471	-28.4559	Ctrl	2.34605e-06	0.00412748	chr4	116824954	116826953	2000	*	NA	NA	NA	mm10_cpg_shores
chr5	97128390	97128390	1	*	4.29762	26.0969	54.2976	-28.2007	Ctrl	1.7264e-05	0.0162491	chr5	97002111	97387965	385855	*	NA	NA	NA	mm10_cpg_inter
chr5	9135146	9135146	1	*	3.98818	52.774	80.848	-28.0741	Ctrl	6.65819e-05	0.0395671	chr5	9101396	9152966	51571	+	ENSMUST00000196029.4	652925	Tmem243	mm10_genes_introns
chr5	9135146	9135146	1	*	3.98818	52.774	80.848	-28.0741	Ctrl	6.65819e-05	0.0395671	chr5	9132614	9136065	3452	-	ENSMUST00000071921.12	23857	Dmtf1	mm10_genes_introns
chr5	9135146	9135146	1	*	3.98818	52.774	80.848	-28.0741	Ctrl	6.65819e-05	0.0395671	chr5	9132614	9136065	3452	-	ENSMUST00000184159.7	23857	Dmtf1	mm10_genes_introns
chr5	9135146	9135146	1	*	3.98818	52.774	80.848	-28.0741	Ctrl	6.65819e-05	0.0395671	chr5	9132614	9136065	3452	-	ENSMUST00000095017.10	23857	Dmtf1	mm10_genes_introns
chr5	9135146	9135146	1	*	3.98818	52.774	80.848	-28.0741	Ctrl	6.65819e-05	0.0395671	chr5	9132614	9136065	3452	-	ENSMUST00000184120.7	23857	Dmtf1	mm10_genes_introns
chr5	9135146	9135146	1	*	3.98818	52.774	80.848	-28.0741	Ctrl	6.65819e-05	0.0395671	chr5	9132614	9136065	3452	-	ENSMUST00000184888.7	23857	Dmtf1	mm10_genes_introns
chr5	9135146	9135146	1	*	3.98818	52.774	80.848	-28.0741	Ctrl	6.65819e-05	0.0395671	chr5	9132614	9136065	3452	-	ENSMUST00000184401.7	23857	Dmtf1	mm10_genes_introns
chr5	9135146	9135146	1	*	3.98818	52.774	80.848	-28.0741	Ctrl	6.65819e-05	0.0395671	chr5	9132614	9136065	3452	-	ENSMUST00000184620.7	23857	Dmtf1	mm10_genes_introns
chr5	9135146	9135146	1	*	3.98818	52.774	80.848	-28.0741	Ctrl	6.65819e-05	0.0395671	chr5	9132614	9136065	3452	-	ENSMUST00000183448.7	23857	Dmtf1	mm10_genes_introns
chr5	9135146	9135146	1	*	3.98818	52.774	80.848	-28.0741	Ctrl	6.65819e-05	0.0395671	chr5	9132614	9136065	3452	-	ENSMUST00000183973.7	23857	Dmtf1	mm10_genes_introns
chr5	9135146	9135146	1	*	3.98818	52.774	80.848	-28.0741	Ctrl	6.65819e-05	0.0395671	chr5	9132614	9136065	3452	-	ENSMUST00000184903.7	23857	Dmtf1	mm10_genes_introns
chr5	9135146	9135146	1	*	3.98818	52.774	80.848	-28.0741	Ctrl	6.65819e-05	0.0395671	chr5	9132614	9136065	3452	-	ENSMUST00000184947.7	23857	Dmtf1	mm10_genes_introns
chr5	9135146	9135146	1	*	3.98818	52.774	80.848	-28.0741	Ctrl	6.65819e-05	0.0395671	chr5	9132614	9136065	3452	-	ENSMUST00000184372.7	23857	Dmtf1	mm10_genes_introns
chr5	9135146	9135146	1	*	3.98818	52.774	80.848	-28.0741	Ctrl	6.65819e-05	0.0395671	chr5	9132614	9136065	3452	-	ENSMUST00000183525.1	23857	Dmtf1	mm10_genes_introns
chr5	9135146	9135146	1	*	3.98818	52.774	80.848	-28.0741	Ctrl	6.65819e-05	0.0395671	chr5	9105454	9157032	51579	*	NA	NA	NA	mm10_cpg_inter
chr4	105202703	105202703	1	*	4.09852	43.6204	71.6568	-28.0363	Ctrl	4.15807e-05	0.0291864	chr4	105194961	105208523	13563	+	ENSMUST00000064139.7	67916	Plpp3	mm10_genes_introns
chr4	105202703	105202703	1	*	4.09852	43.6204	71.6568	-28.0363	Ctrl	4.15807e-05	0.0291864	chr4	105162467	106311715	1149249	*	NA	NA	NA	mm10_cpg_inter
chr16	34896142	34896142	1	*	4.29069	60.6561	88.6117	-27.9556	Ctrl	1.78123e-05	0.0166266	chr16	34895255	34899254	4000	+	ENSMUST00000232482.1	107589	Mylk	mm10_genes_1to5kb
chr16	34896142	34896142	1	*	4.29069	60.6561	88.6117	-27.9556	Ctrl	1.78123e-05	0.0166266	chr16	34894946	34899360	4415	+	ENSMUST00000023538.8	107589	Mylk	mm10_genes_introns
chr16	34896142	34896142	1	*	4.29069	60.6561	88.6117	-27.9556	Ctrl	1.78123e-05	0.0166266	chr16	34749421	35018230	268810	*	NA	NA	NA	mm10_cpg_inter
chr2	47469170	47469170	1	*	4.453	31.4478	58.9016	-27.4538	Ctrl	8.46794e-06	0.00996266	chr2	45121289	48809695	3688407	*	NA	NA	NA	mm10_cpg_inter
chr4	63170370	63170370	1	*	4.24392	49.5744	76.9761	-27.4017	Ctrl	2.19648e-05	0.0188811	chr4	63169793	63170430	638	-	ENSMUST00000156618.8	16552	Kif12	mm10_genes_introns
chr4	63170370	63170370	1	*	4.24392	49.5744	76.9761	-27.4017	Ctrl	2.19648e-05	0.0188811	chr4	63169793	63170430	638	-	ENSMUST00000131760.7	16552	Kif12	mm10_genes_introns
chr4	63170370	63170370	1	*	4.24392	49.5744	76.9761	-27.4017	Ctrl	2.19648e-05	0.0188811	chr4	63169793	63170430	638	-	ENSMUST00000030042.2	16552	Kif12	mm10_genes_introns
chr4	63170370	63170370	1	*	4.24392	49.5744	76.9761	-27.4017	Ctrl	2.19648e-05	0.0188811	chr4	63169793	63170687	895	-	ENSMUST00000124739.8	16552	Kif12	mm10_genes_introns
chr4	63170370	63170370	1	*	4.24392	49.5744	76.9761	-27.4017	Ctrl	2.19648e-05	0.0188811	chr4	63169793	63170430	638	-	ENSMUST00000154234.1	16552	Kif12	mm10_genes_introns
chr4	63170370	63170370	1	*	4.24392	49.5744	76.9761	-27.4017	Ctrl	2.19648e-05	0.0188811	chr4	62587686	63209961	622276	*	NA	NA	NA	mm10_cpg_inter
chr15	74734146	74734146	1	*	3.97011	22.4869	49.8771	-27.3902	Ctrl	7.1838e-05	0.0414392	chr15	74733087	74734229	1143	-	ENSMUST00000023260.4	68311	Lypd2	mm10_genes_introns
chr15	74734146	74734146	1	*	3.97011	22.4869	49.8771	-27.3902	Ctrl	7.1838e-05	0.0414392	chr15	74733087	74734229	1143	-	ENSMUST00000188716.1	68311	Lypd2	mm10_genes_introns
chr15	74734146	74734146	1	*	3.97011	22.4869	49.8771	-27.3902	Ctrl	7.1838e-05	0.0414392	chr15	74725864	74795697	69834	*	NA	NA	NA	mm10_cpg_inter
chr4	128797665	128797665	1	*	5.28518	68.5626	95.8453	-27.2827	Ctrl	1.2558e-07	0.000490629	chr4	128795889	128799888	4000	-	ENSMUST00000071108.13	230761	Zfp362	mm10_genes_1to5kb
chr4	128797665	128797665	1	*	5.28518	68.5626	95.8453	-27.2827	Ctrl	1.2558e-07	0.000490629	chr4	128794977	128806011	11035	-	ENSMUST00000106072.8	230761	Zfp362	mm10_genes_introns
chr4	128797665	128797665	1	*	5.28518	68.5626	95.8453	-27.2827	Ctrl	1.2558e-07	0.000490629	chr4	128790314	128806011	15698	-	ENSMUST00000170934.2	230761	Zfp362	mm10_genes_introns
chr4	128797665	128797665	1	*	5.28518	68.5626	95.8453	-27.2827	Ctrl	1.2558e-07	0.000490629	chr4	128771521	128879565	108045	*	NA	NA	NA	mm10_cpg_inter
chr8	119612817	119612817	1	*	5.42436	64.3422	91.5101	-27.1679	Ctrl	5.81625e-08	0.000270641	chr8	119612747	119613132	386	+	ENSMUST00000098361.3	75773	Adad2	mm10_genes_exons
chr8	119612817	119612817	1	*	5.42436	64.3422	91.5101	-27.1679	Ctrl	5.81625e-08	0.000270641	chr8	119612563	119612847	285	*	NA	NA	NA	mm10_cpg_islands
chr2	172792636	172792636	1	*	4.98805	43.5262	70.694	-27.1678	Ctrl	6.09911e-07	0.00159041	chr2	172732856	172934928	202073	*	NA	NA	NA	mm10_cpg_inter
chr18	11368627	11368627	1	*	4.12136	58.3932	85.4793	-27.0861	Ctrl	3.76644e-05	0.0272854	chr18	11243925	11653124	409200	*	NA	NA	NA	mm10_cpg_inter
chrX	103487097	103487097	1	*	4.72245	67.4986	94.5217	-27.0231	Ctrl	2.33019e-06	0.00411811	chrX	103484517	103488516	4000	+	ENSMUST00000121980.1	NA	NA	mm10_genes_1to5kb
chrX	103487097	103487097	1	*	4.72245	67.4986	94.5217	-27.0231	Ctrl	2.33019e-06	0.00411811	chrX	103484255	103488254	4000	-	ENSMUST00000127786.3	213742	Xist	mm10_genes_1to5kb
chrX	103487097	103487097	1	*	4.72245	67.4986	94.5217	-27.0231	Ctrl	2.33019e-06	0.00411811	chrX	103486934	103487388	455	+	ENSMUST00000119451.1	NA	NA	mm10_genes_exons
chrX	103487097	103487097	1	*	4.72245	67.4986	94.5217	-27.0231	Ctrl	2.33019e-06	0.00411811	chrX	103486351	103489347	2997	*	NA	NA	NA	mm10_cpg_inter
chr9	42623913	42623913	1	*	4.10604	34.0524	61.0748	-27.0225	Ctrl	4.02502e-05	0.0284141	chr9	42623079	42628976	5898	-	ENSMUST00000114865.7	110637	Grik4	mm10_genes_introns
chr9	42623913	42623913	1	*	4.10604	34.0524	61.0748	-27.0225	Ctrl	4.02502e-05	0.0284141	chr9	42623079	42628976	5898	-	ENSMUST00000034515.6	110637	Grik4	mm10_genes_introns
chr9	42623913	42623913	1	*	4.10604	34.0524	61.0748	-27.0225	Ctrl	4.02502e-05	0.0284141	chr9	42525114	42893404	368291	*	NA	NA	NA	mm10_cpg_inter
chr2	30534858	30534858	1	*	6.58645	62.2828	89.2983	-27.0155	Ctrl	4.50467e-11	9.64931e-07	chr2	30534729	30535053	325	+	ENSMUST00000145413.1	NA	NA	mm10_genes_exons
chr2	30534858	30534858	1	*	6.58645	62.2828	89.2983	-27.0155	Ctrl	4.50467e-11	9.64931e-07	chr2	30478705	30541205	62501	*	NA	NA	NA	mm10_cpg_inter
chr8	25331340	25331340	1	*	4.2331	3.4676	30.3325	-26.8649	Ctrl	2.30497e-05	0.0195741	chr8	25244968	25514747	269780	*	NA	NA	NA	mm10_cpg_inter
chr11	56071279	56071279	1	*	6.26987	23.5144	50.2428	-26.7284	Ctrl	3.6136e-10	5.04442e-06	chr11	55474163	56455334	981172	*	NA	NA	NA	mm10_cpg_inter
chr15	95789766	95789766	1	*	5.06032	53.6667	80.3819	-26.7153	Ctrl	4.1856e-07	0.00120792	chr15	95785843	95789842	4000	+	ENSMUST00000071874.7	105722	Ano6	mm10_genes_1to5kb
chr15	95789766	95789766	1	*	5.06032	53.6667	80.3819	-26.7153	Ctrl	4.1856e-07	0.00120792	chr15	95785888	95789887	4000	+	ENSMUST00000226936.1	105722	Ano6	mm10_genes_1to5kb
chr15	95789766	95789766	1	*	5.06032	53.6667	80.3819	-26.7153	Ctrl	4.1856e-07	0.00120792	chr15	95785892	95789891	4000	+	ENSMUST00000227791.1	105722	Ano6	mm10_genes_1to5kb
chr15	95789766	95789766	1	*	5.06032	53.6667	80.3819	-26.7153	Ctrl	4.1856e-07	0.00120792	chr15	95785896	95789895	4000	+	ENSMUST00000226682.1	105722	Ano6	mm10_genes_1to5kb
chr15	95789766	95789766	1	*	5.06032	53.6667	80.3819	-26.7153	Ctrl	4.1856e-07	0.00120792	chr15	95785933	95789932	4000	+	ENSMUST00000227151.1	105722	Ano6	mm10_genes_1to5kb
chr15	95789766	95789766	1	*	5.06032	53.6667	80.3819	-26.7153	Ctrl	4.1856e-07	0.00120792	chr15	95786010	95790009	4000	+	ENSMUST00000226932.1	105722	Ano6	mm10_genes_1to5kb
chr15	95789766	95789766	1	*	5.06032	53.6667	80.3819	-26.7153	Ctrl	4.1856e-07	0.00120792	chr15	95789474	95791642	2169	-	ENSMUST00000180649.1	NA	NA	mm10_genes_exons
chr15	95789766	95789766	1	*	5.06032	53.6667	80.3819	-26.7153	Ctrl	4.1856e-07	0.00120792	chr15	95788472	95790471	2000	*	NA	NA	NA	mm10_cpg_shores
chr18	85176131	85176131	1	*	6.10674	72.8428	99.5122	-26.6694	Ctrl	1.01685e-09	1.13814e-05	chr18	84956278	86391211	1434934	*	NA	NA	NA	mm10_cpg_inter
chrX	96342604	96342604	1	*	5.16046	63.0227	89.3729	-26.3502	Ctrl	2.46342e-07	0.000823543	chrX	96339719	96343718	4000	-	ENSMUST00000146965.1	245525	Hsf3	mm10_genes_1to5kb
chrX	96342604	96342604	1	*	5.16046	63.0227	89.3729	-26.3502	Ctrl	2.46342e-07	0.000823543	chrX	96338545	96357134	18590	-	ENSMUST00000119035.8	245525	Hsf3	mm10_genes_introns
chrX	96342604	96342604	1	*	5.16046	63.0227	89.3729	-26.3502	Ctrl	2.46342e-07	0.000823543	chrX	96338545	96357134	18590	-	ENSMUST00000179832.7	245525	Hsf3	mm10_genes_introns
chrX	96342604	96342604	1	*	5.16046	63.0227	89.3729	-26.3502	Ctrl	2.46342e-07	0.000823543	chrX	96338545	96357134	18590	-	ENSMUST00000164693.7	245525	Hsf3	mm10_genes_introns
chrX	96342604	96342604	1	*	5.16046	63.0227	89.3729	-26.3502	Ctrl	2.46342e-07	0.000823543	chrX	96338545	96357134	18590	-	ENSMUST00000059003.4	245525	Hsf3	mm10_genes_introns
chrX	96342604	96342604	1	*	5.16046	63.0227	89.3729	-26.3502	Ctrl	2.46342e-07	0.000823543	chrX	96100270	97068491	968222	*	NA	NA	NA	mm10_cpg_inter
chr2	170488073	170488073	1	*	6.00192	70.544	96.826	-26.282	Ctrl	1.94994e-09	1.98574e-05	chr2	170488041	170490114	2074	-	ENSMUST00000038824.5	13081	Cyp24a1	mm10_genes_introns
chr2	170488073	170488073	1	*	6.00192	70.544	96.826	-26.282	Ctrl	1.94994e-09	1.98574e-05	chr2	170137729	170492071	354343	*	NA	NA	NA	mm10_cpg_inter
chrX	74494932	74494932	1	*	4.07418	64.5559	90.7733	-26.2174	Ctrl	4.61771e-05	0.0313291	chrX	74494823	74495822	1000	-	ENSMUST00000119320.1	NA	NA	mm10_genes_promoters
chrX	74494932	74494932	1	*	4.07418	64.5559	90.7733	-26.2174	Ctrl	4.61771e-05	0.0313291	chrX	74433074	75091843	658770	*	NA	NA	NA	mm10_cpg_inter
chr14	118774753	118774753	1	*	3.92771	25.1483	51.1196	-25.9713	Ctrl	8.57602e-05	0.0465074	chr14	118774152	118775151	1000	+	ENSMUST00000157480.1	NA	NA	mm10_genes_promoters
chr14	118774753	118774753	1	*	3.92771	25.1483	51.1196	-25.9713	Ctrl	8.57602e-05	0.0465074	chr14	118710548	118850587	140040	*	NA	NA	NA	mm10_cpg_inter
chrX	159171369	159171369	1	*	4.29365	8.07692	34.0434	-25.9665	Ctrl	1.75761e-05	0.016468	chrX	158047905	159251617	1203713	*	NA	NA	NA	mm10_cpg_inter
chr6	82917356	82917356	1	*	4.19152	57.1455	82.9427	-25.7972	Ctrl	2.77093e-05	0.0221532	chr6	82917322	82917482	161	-	ENSMUST00000000641.14	20355	Sema4f	mm10_genes_exons
chr6	82917356	82917356	1	*	4.19152	57.1455	82.9427	-25.7972	Ctrl	2.77093e-05	0.0221532	chr6	82917322	82917586	265	-	ENSMUST00000125579.1	20355	Sema4f	mm10_genes_exons
chr6	82917356	82917356	1	*	4.19152	57.1455	82.9427	-25.7972	Ctrl	2.77093e-05	0.0221532	chr6	82916222	82917482	1261	-	ENSMUST00000203911.2	20355	Sema4f	mm10_genes_exons
chr6	82917356	82917356	1	*	4.19152	57.1455	82.9427	-25.7972	Ctrl	2.77093e-05	0.0221532	chr6	82778819	82935459	156641	*	NA	NA	NA	mm10_cpg_inter
chr17	78349670	78349670	1	*	5.36253	65.5978	91.3378	-25.74	Ctrl	8.20644e-08	0.00035899	chr17	78345889	78349888	4000	+	ENSMUST00000234439.1	50766	Crim1	mm10_genes_1to5kb
chr17	78349670	78349670	1	*	5.36253	65.5978	91.3378	-25.74	Ctrl	8.20644e-08	0.00035899	chr17	78347287	78350683	3397	+	ENSMUST00000112498.2	50766	Crim1	mm10_genes_introns
chr17	78349670	78349670	1	*	5.36253	65.5978	91.3378	-25.74	Ctrl	8.20644e-08	0.00035899	chr17	78347287	78350683	3397	+	ENSMUST00000234700.1	50766	Crim1	mm10_genes_introns
chr17	78349670	78349670	1	*	5.36253	65.5978	91.3378	-25.74	Ctrl	8.20644e-08	0.00035899	chr17	78205483	78413688	208206	*	NA	NA	NA	mm10_cpg_inter
chr12	19288942	19288942	1	*	5.4473	0.990099	26.713	-25.7229	Ctrl	5.11396e-08	0.000252126	chr12	19287813	19291812	4000	+	ENSMUST00000101568.4	NA	NA	mm10_genes_1to5kb
chr12	19288942	19288942	1	*	5.4473	0.990099	26.713	-25.7229	Ctrl	5.11396e-08	0.000252126	chr12	19288562	19291177	2616	+	ENSMUST00000220644.1	NA	NA	mm10_genes_exons
chr12	19288942	19288942	1	*	5.4473	0.990099	26.713	-25.7229	Ctrl	5.11396e-08	0.000252126	chr12	19288194	19289105	912	*	NA	NA	NA	mm10_cpg_islands
chr16	92979750	92979750	1	*	5.72773	41.0074	66.7206	-25.7133	Ctrl	1.01786e-08	7.18519e-05	chr16	92702892	93485578	782687	*	NA	NA	NA	mm10_cpg_inter
chr15	73578343	73578343	1	*	5.51591	63.1002	88.6897	-25.5895	Ctrl	3.4698e-08	0.000183442	chr15	73577424	73582130	4707	-	ENSMUST00000151288.7	106068	Slc45a4	mm10_genes_exons
chr15	73578343	73578343	1	*	5.51591	63.1002	88.6897	-25.5895	Ctrl	3.4698e-08	0.000183442	chr15	73577424	73581764	4341	-	ENSMUST00000151288.7	106068	Slc45a4	mm10_genes_3UTRs
chr15	73578343	73578343	1	*	5.51591	63.1002	88.6897	-25.5895	Ctrl	3.4698e-08	0.000183442	chr15	73551652	73641272	89621	*	NA	NA	NA	mm10_cpg_inter
chr19	5503798	5503798	1	*	4.10974	46.1833	71.7724	-25.589	Ctrl	3.96112e-05	0.0281217	chr19	5503788	5504787	1000	-	ENSMUST00000189704.1	75555	1700020D05Rik	mm10_genes_promoters
chr19	5503798	5503798	1	*	4.10974	46.1833	71.7724	-25.589	Ctrl	3.96112e-05	0.0281217	chr19	5498825	5510332	11508	-	ENSMUST00000070172.4	225861	Snx32	mm10_genes_introns
chr19	5503798	5503798	1	*	4.10974	46.1833	71.7724	-25.589	Ctrl	3.96112e-05	0.0281217	chr19	5503575	5503862	288	*	NA	NA	NA	mm10_cpg_islands
chr8	50357856	50357856	1	*	4.8109	49.2465	74.7716	-25.5251	Ctrl	1.50251e-06	0.00300926	chr8	50118358	50415133	296776	-	ENSMUST00000210850.1	NA	NA	mm10_genes_introns
chr8	50357856	50357856	1	*	4.8109	49.2465	74.7716	-25.5251	Ctrl	1.50251e-06	0.00300926	chr8	50201689	50415133	213445	-	ENSMUST00000209514.1	NA	NA	mm10_genes_introns
chr8	50357856	50357856	1	*	4.8109	49.2465	74.7716	-25.5251	Ctrl	1.50251e-06	0.00300926	chr8	48847697	50911898	2064202	*	NA	NA	NA	mm10_cpg_inter
chr8	71461675	71461675	1	*	4.69615	63.6384	88.9872	-25.3488	Ctrl	2.65111e-06	0.00449351	chr8	71459959	71463958	4000	+	ENSMUST00000048914.7	94065	Mrpl34	mm10_genes_1to5kb
chr8	71461675	71461675	1	*	4.69615	63.6384	88.9872	-25.3488	Ctrl	2.65111e-06	0.00449351	chr8	71459908	71463907	4000	-	ENSMUST00000212321.1	64296	Abhd8	mm10_genes_1to5kb
chr8	71461675	71461675	1	*	4.69615	63.6384	88.9872	-25.3488	Ctrl	2.65111e-06	0.00449351	chr8	71461246	71461972	727	-	ENSMUST00000008094.9	64296	Abhd8	mm10_genes_exons
chr8	71461675	71461675	1	*	4.69615	63.6384	88.9872	-25.3488	Ctrl	2.65111e-06	0.00449351	chr8	71459504	71461972	2469	-	ENSMUST00000212503.1	64296	Abhd8	mm10_genes_exons
chr8	71461675	71461675	1	*	4.69615	63.6384	88.9872	-25.3488	Ctrl	2.65111e-06	0.00449351	chr8	71461441	71461908	468	*	NA	NA	NA	mm10_cpg_islands
chr11	68340082	68340082	1	*	4.45102	60.3555	85.6727	-25.3172	Ctrl	8.54614e-06	0.0100262	chr11	68277612	68385102	107491	-	ENSMUST00000021284.3	18208	Ntn1	mm10_genes_introns
chr11	68340082	68340082	1	*	4.45102	60.3555	85.6727	-25.3172	Ctrl	8.54614e-06	0.0100262	chr11	68277612	68385102	107491	-	ENSMUST00000108674.8	18208	Ntn1	mm10_genes_introns
chr11	68340082	68340082	1	*	4.45102	60.3555	85.6727	-25.3172	Ctrl	8.54614e-06	0.0100262	chr11	68217078	68380927	163850	*	NA	NA	NA	mm10_cpg_inter
chr5	142038427	142038427	1	*	5.85348	40.4973	65.8101	-25.3128	Ctrl	4.81389e-09	4.01394e-05	chr5	142038333	142046127	7795	+	ENSMUST00000085774.10	330222	Sdk1	mm10_genes_introns
chr5	142038427	142038427	1	*	5.85348	40.4973	65.8101	-25.3128	Ctrl	4.81389e-09	4.01394e-05	chr5	142038333	142046127	7795	+	ENSMUST00000074546.6	330222	Sdk1	mm10_genes_introns
chr5	142038427	142038427	1	*	5.85348	40.4973	65.8101	-25.3128	Ctrl	4.81389e-09	4.01394e-05	chr5	140834635	142363313	1528679	*	NA	NA	NA	mm10_cpg_inter
chr6	148065688	148065688	1	*	4.28138	68.2568	93.3426	-25.0858	Ctrl	1.85741e-05	0.0170061	chr6	148047513	148138535	91023	+	ENSMUST00000032443.13	330450	Far2	mm10_genes_introns
chr6	148065688	148065688	1	*	4.28138	68.2568	93.3426	-25.0858	Ctrl	1.85741e-05	0.0170061	chr6	148047513	148138535	91023	+	ENSMUST00000111607.3	330450	Far2	mm10_genes_introns
chr6	148065688	148065688	1	*	4.28138	68.2568	93.3426	-25.0858	Ctrl	1.85741e-05	0.0170061	chr6	148062454	148067817	5364	-	ENSMUST00000162391.1	NA	NA	mm10_genes_introns
chr6	148065688	148065688	1	*	4.28138	68.2568	93.3426	-25.0858	Ctrl	1.85741e-05	0.0170061	chr6	148051499	148207418	155920	*	NA	NA	NA	mm10_cpg_inter
chr5	114067838	114067838	1	*	4.87722	70.6098	95.384	-24.7741	Ctrl	1.07594e-06	0.00237011	chr5	114066219	114070218	4000	-	ENSMUST00000134790.7	68666	Svop	mm10_genes_1to5kb
chr5	114067838	114067838	1	*	4.87722	70.6098	95.384	-24.7741	Ctrl	1.07594e-06	0.00237011	chr5	114065769	114086669	20901	+	ENSMUST00000162506.1	NA	NA	mm10_genes_introns
chr5	114067838	114067838	1	*	4.87722	70.6098	95.384	-24.7741	Ctrl	1.07594e-06	0.00237011	chr5	114065769	114102382	36614	+	ENSMUST00000202603.3	100756	Usp30	mm10_genes_introns
chr5	114067838	114067838	1	*	4.87722	70.6098	95.384	-24.7741	Ctrl	1.07594e-06	0.00237011	chr5	114065769	114086669	20901	+	ENSMUST00000160164.1	NA	NA	mm10_genes_introns
chr5	114067838	114067838	1	*	4.87722	70.6098	95.384	-24.7741	Ctrl	1.07594e-06	0.00237011	chr5	114065687	114091151	25465	-	ENSMUST00000058472.12	68666	Svop	mm10_genes_introns
chr5	114067838	114067838	1	*	4.87722	70.6098	95.384	-24.7741	Ctrl	1.07594e-06	0.00237011	chr5	114065687	114091151	25465	-	ENSMUST00000140151.1	68666	Svop	mm10_genes_introns
chr5	114067838	114067838	1	*	4.87722	70.6098	95.384	-24.7741	Ctrl	1.07594e-06	0.00237011	chr5	114065954	114091151	25198	-	ENSMUST00000150106.1	68666	Svop	mm10_genes_introns
chr5	114067838	114067838	1	*	4.87722	70.6098	95.384	-24.7741	Ctrl	1.07594e-06	0.00237011	chr5	113998024	114087131	89108	*	NA	NA	NA	mm10_cpg_inter
chr10	52455623	52455623	1	*	6.61615	74.0031	98.7718	-24.7687	Ctrl	3.68677e-11	8.32808e-07	chr10	52454592	52458591	4000	-	ENSMUST00000220145.1	NA	NA	mm10_genes_1to5kb
chr10	52455623	52455623	1	*	6.61615	74.0031	98.7718	-24.7687	Ctrl	3.68677e-11	8.32808e-07	chr10	52422290	52541616	119327	*	NA	NA	NA	mm10_cpg_inter
chr2	179773467	179773467	1	*	5.7418	54.5728	79.1605	-24.5877	Ctrl	9.36777e-09	6.84619e-05	chr2	179772163	179776162	4000	+	ENSMUST00000136411.1	12561	Cdh4	mm10_genes_1to5kb
chr2	179773467	179773467	1	*	5.7418	54.5728	79.1605	-24.5877	Ctrl	9.36777e-09	6.84619e-05	chr2	179444812	179780253	335442	+	ENSMUST00000000314.12	12561	Cdh4	mm10_genes_introns
chr2	179773467	179773467	1	*	5.7418	54.5728	79.1605	-24.5877	Ctrl	9.36777e-09	6.84619e-05	chr2	179444812	179780253	335442	+	ENSMUST00000108911.1	12561	Cdh4	mm10_genes_introns
chr2	179773467	179773467	1	*	5.7418	54.5728	79.1605	-24.5877	Ctrl	9.36777e-09	6.84619e-05	chr2	179444812	179780253	335442	+	ENSMUST00000124708.1	12561	Cdh4	mm10_genes_introns
chr2	179773467	179773467	1	*	5.7418	54.5728	79.1605	-24.5877	Ctrl	9.36777e-09	6.84619e-05	chr2	179447759	179927965	480207	*	NA	NA	NA	mm10_cpg_inter
chr2	118894268	118894268	1	*	6.65584	69.0864	93.6451	-24.5588	Ctrl	2.81678e-11	6.48068e-07	chr2	118887657	118897218	9562	*	NA	NA	NA	mm10_cpg_inter
chr5	25273323	25273323	1	*	4.24011	23.6868	48.1319	-24.4451	Ctrl	2.23408e-05	0.0191422	chr5	25271798	25273758	1961	-	ENSMUST00000174734.7	231051	Kmt2c	mm10_genes_exons
chr5	25273323	25273323	1	*	4.24011	23.6868	48.1319	-24.4451	Ctrl	2.23408e-05	0.0191422	chr5	25272426	25273758	1333	-	ENSMUST00000172556.7	231051	Kmt2c	mm10_genes_exons
chr5	25273323	25273323	1	*	4.24011	23.6868	48.1319	-24.4451	Ctrl	2.23408e-05	0.0191422	chr5	25271798	25273665	1868	-	ENSMUST00000174734.7	231051	Kmt2c	mm10_genes_3UTRs
chr5	25273323	25273323	1	*	4.24011	23.6868	48.1319	-24.4451	Ctrl	2.23408e-05	0.0191422	chr5	25272426	25273665	1240	-	ENSMUST00000172556.7	231051	Kmt2c	mm10_genes_3UTRs
chr5	25273323	25273323	1	*	4.24011	23.6868	48.1319	-24.4451	Ctrl	2.23408e-05	0.0191422	chr5	25227112	25493706	266595	*	NA	NA	NA	mm10_cpg_inter
chr17	32587303	32587303	1	*	3.91706	59.3261	83.7118	-24.3857	Ctrl	8.96369e-05	0.0477346	chr17	32587121	32593470	6350	+	ENSMUST00000234355.1	NA	NA	mm10_genes_introns
chr17	32587303	32587303	1	*	3.91706	59.3261	83.7118	-24.3857	Ctrl	8.96369e-05	0.0477346	chr17	32496604	32783854	287251	*	NA	NA	NA	mm10_cpg_inter
chr1	15920221	15920221	1	*	4.01048	12.7761	36.9472	-24.1711	Ctrl	6.05954e-05	0.0372507	chr1	15897053	16088955	191903	*	NA	NA	NA	mm10_cpg_inter
chrX	38447270	38447270	1	*	5.96486	73.9421	98.0952	-24.1531	Ctrl	2.44849e-09	2.32214e-05	chrX	38444151	38448150	4000	-	ENSMUST00000136817.1	16784	Lamp2	mm10_genes_1to5kb
chrX	38447270	38447270	1	*	5.96486	73.9421	98.0952	-24.1531	Ctrl	2.44849e-09	2.32214e-05	chrX	38442141	38456248	14108	-	ENSMUST00000074913.11	16784	Lamp2	mm10_genes_introns
chrX	38447270	38447270	1	*	5.96486	73.9421	98.0952	-24.1531	Ctrl	2.44849e-09	2.32214e-05	chrX	38442141	38456248	14108	-	ENSMUST00000016678.13	16784	Lamp2	mm10_genes_introns
chrX	38447270	38447270	1	*	5.96486	73.9421	98.0952	-24.1531	Ctrl	2.44849e-09	2.32214e-05	chrX	38442141	38456248	14108	-	ENSMUST00000061755.8	16784	Lamp2	mm10_genes_introns
chrX	38447270	38447270	1	*	5.96486	73.9421	98.0952	-24.1531	Ctrl	2.44849e-09	2.32214e-05	chrX	38194219	38560660	366442	*	NA	NA	NA	mm10_cpg_inter
chr1	16119647	16119647	1	*	4.22282	70.3423	94.4549	-24.1126	Ctrl	2.41264e-05	0.0202589	chr1	16108031	16128164	20134	+	ENSMUST00000027053.7	98711	Rdh10	mm10_genes_introns
chr1	16119647	16119647	1	*	4.22282	70.3423	94.4549	-24.1126	Ctrl	2.41264e-05	0.0202589	chr1	16110292	16515742	405451	*	NA	NA	NA	mm10_cpg_inter
chr10	127333729	127333729	1	*	5.31768	55.374	79.4134	-24.0394	Ctrl	1.05099e-07	0.000432112	chr10	127333568	127333798	231	-	ENSMUST00000026474.4	14632	Gli1	mm10_genes_exons
chr10	127333729	127333729	1	*	5.31768	55.374	79.4134	-24.0394	Ctrl	1.05099e-07	0.000432112	chr10	127332718	127369687	36970	+	ENSMUST00000219640.1	NA	NA	mm10_genes_introns
chr10	127333729	127333729	1	*	5.31768	55.374	79.4134	-24.0394	Ctrl	1.05099e-07	0.000432112	chr10	127331248	127376386	45139	*	NA	NA	NA	mm10_cpg_inter
chrX	166477576	166477576	1	*	3.94281	9.50531	33.4511	-23.9458	Ctrl	8.05317e-05	0.0447062	chrX	166476436	166480435	4000	-	ENSMUST00000149315.1	56382	Rab9	mm10_genes_1to5kb
chrX	166477576	166477576	1	*	3.94281	9.50531	33.4511	-23.9458	Ctrl	8.05317e-05	0.0447062	chrX	166462343	166479539	17197	-	ENSMUST00000112091.8	56382	Rab9	mm10_genes_introns
chrX	166477576	166477576	1	*	3.94281	9.50531	33.4511	-23.9458	Ctrl	8.05317e-05	0.0447062	chrX	166465123	166479539	14417	-	ENSMUST00000049435.14	56382	Rab9	mm10_genes_introns
chrX	166477576	166477576	1	*	3.94281	9.50531	33.4511	-23.9458	Ctrl	8.05317e-05	0.0447062	chrX	166477482	166479481	2000	*	NA	NA	NA	mm10_cpg_shores
chr14	77673730	77673730	1	*	4.45862	70.2133	94.1332	-23.9199	Ctrl	8.24876e-06	0.00976025	chr14	77668794	77699194	30401	+	ENSMUST00000022589.8	239188	Enox1	mm10_genes_introns
chr14	77673730	77673730	1	*	4.45862	70.2133	94.1332	-23.9199	Ctrl	8.24876e-06	0.00976025	chr14	77664727	77699194	34468	+	ENSMUST00000227831.1	239188	Enox1	mm10_genes_introns
chr14	77673730	77673730	1	*	4.45862	70.2133	94.1332	-23.9199	Ctrl	8.24876e-06	0.00976025	chr14	77668794	77699194	30401	+	ENSMUST00000227662.1	239188	Enox1	mm10_genes_introns
chr14	77673730	77673730	1	*	4.45862	70.2133	94.1332	-23.9199	Ctrl	8.24876e-06	0.00976025	chr14	77161838	77870780	708943	*	NA	NA	NA	mm10_cpg_inter
chr14	54468270	54468270	1	*	4.1262	70.6399	94.4862	-23.8463	Ctrl	3.68805e-05	0.0269057	chr14	54467813	54468812	1000	+	ENSMUST00000226472.1	65107	Lrp10	mm10_genes_promoters
chr14	54468270	54468270	1	*	4.1262	70.6399	94.4862	-23.8463	Ctrl	3.68805e-05	0.0269057	chr14	54465743	54469742	4000	-	ENSMUST00000226346.1	NA	NA	mm10_genes_1to5kb
chr14	54468270	54468270	1	*	4.1262	70.6399	94.4862	-23.8463	Ctrl	3.68805e-05	0.0269057	chr14	54467764	54468781	1018	+	ENSMUST00000022782.9	65107	Lrp10	mm10_genes_exons
chr14	54468270	54468270	1	*	4.1262	70.6399	94.4862	-23.8463	Ctrl	3.68805e-05	0.0269057	chr14	54467875	54469035	1161	+	ENSMUST00000228407.1	65107	Lrp10	mm10_genes_introns
chr14	54468270	54468270	1	*	4.1262	70.6399	94.4862	-23.8463	Ctrl	3.68805e-05	0.0269057	chr14	54466788	54468787	2000	*	NA	NA	NA	mm10_cpg_shelves
chr7	27180215	27180215	1	*	4.34491	3.22581	27.0693	-23.8435	Ctrl	1.39332e-05	0.0140167	chr7	27179897	27183896	4000	-	ENSMUST00000093040.12	19342	Rab4b	mm10_genes_1to5kb
chr7	27180215	27180215	1	*	4.34491	3.22581	27.0693	-23.8435	Ctrl	1.39332e-05	0.0140167	chr7	27179811	27183810	4000	-	ENSMUST00000153511.7	19342	Rab4b	mm10_genes_1to5kb
chr7	27180215	27180215	1	*	4.34491	3.22581	27.0693	-23.8435	Ctrl	1.39332e-05	0.0140167	chr7	27179816	27183815	4000	-	ENSMUST00000134462.7	19342	Rab4b	mm10_genes_1to5kb
chr7	27180215	27180215	1	*	4.34491	3.22581	27.0693	-23.8435	Ctrl	1.39332e-05	0.0140167	chr7	27179889	27183888	4000	-	ENSMUST00000152753.7	19342	Rab4b	mm10_genes_1to5kb
chr7	27180215	27180215	1	*	4.34491	3.22581	27.0693	-23.8435	Ctrl	1.39332e-05	0.0140167	chr7	27179877	27183876	4000	-	ENSMUST00000128409.1	19342	Rab4b	mm10_genes_1to5kb
chr7	27180215	27180215	1	*	4.34491	3.22581	27.0693	-23.8435	Ctrl	1.39332e-05	0.0140167	chr7	27179824	27183823	4000	-	ENSMUST00000141906.1	19342	Rab4b	mm10_genes_1to5kb
chr7	27180215	27180215	1	*	4.34491	3.22581	27.0693	-23.8435	Ctrl	1.39332e-05	0.0140167	chr7	27177094	27181093	4000	-	ENSMUST00000175607.1	100526505	Mir3101	mm10_genes_1to5kb
chr7	27180215	27180215	1	*	4.34491	3.22581	27.0693	-23.8435	Ctrl	1.39332e-05	0.0140167	chr7	27180169	27180279	111	-	ENSMUST00000154724.1	19342	Rab4b	mm10_genes_exons
chr7	27180215	27180215	1	*	4.34491	3.22581	27.0693	-23.8435	Ctrl	1.39332e-05	0.0140167	chr7	27180169	27180279	111	-	ENSMUST00000071986.12	12587	Mia	mm10_genes_exons
chr7	27180215	27180215	1	*	4.34491	3.22581	27.0693	-23.8435	Ctrl	1.39332e-05	0.0140167	chr7	27180169	27180833	665	-	ENSMUST00000127491.1	12587	Mia	mm10_genes_exons
chr7	27180215	27180215	1	*	4.34491	3.22581	27.0693	-23.8435	Ctrl	1.39332e-05	0.0140167	chr7	27180169	27180279	111	-	ENSMUST00000121848.1	12587	Mia	mm10_genes_exons
chr7	27180215	27180215	1	*	4.34491	3.22581	27.0693	-23.8435	Ctrl	1.39332e-05	0.0140167	chr7	27179160	27181159	2000	*	NA	NA	NA	mm10_cpg_shores
chr5	113027014	113027014	1	*	4.35052	73.832	97.6653	-23.8334	Ctrl	1.35816e-05	0.0138895	chr5	113019618	113133764	114147	*	NA	NA	NA	mm10_cpg_inter
chr12	79735522	79735522	1	*	4.87761	12.6178	36.2536	-23.6358	Ctrl	1.07376e-06	0.00236953	chr12	79657921	79767070	109150	+	ENSMUST00000171210.2	19363	Rad51b	mm10_genes_introns
chr12	79735522	79735522	1	*	4.87761	12.6178	36.2536	-23.6358	Ctrl	1.07376e-06	0.00236953	chr12	79657921	79767070	109150	+	ENSMUST00000218039.2	19363	Rad51b	mm10_genes_introns
chr12	79735522	79735522	1	*	4.87761	12.6178	36.2536	-23.6358	Ctrl	1.07376e-06	0.00236953	chr12	79176816	80105953	929138	*	NA	NA	NA	mm10_cpg_inter
chr18	67995816	67995816	1	*	4.08065	27.3693	50.9879	-23.6186	Ctrl	4.49099e-05	0.0306925	chr18	67933389	68064216	130828	+	ENSMUST00000063775.3	52662	Ldlrad4	mm10_genes_introns
chr18	67995816	67995816	1	*	4.08065	27.3693	50.9879	-23.6186	Ctrl	4.49099e-05	0.0306925	chr18	67938269	68295896	357628	*	NA	NA	NA	mm10_cpg_inter
chr7	46214563	46214563	1	*	5.44433	63.1053	86.6306	-23.5252	Ctrl	5.19998e-08	0.000253696	chr7	46201675	46216017	14343	-	ENSMUST00000078680.12	72088	Ush1c	mm10_genes_introns
chr7	46214563	46214563	1	*	5.44433	63.1053	86.6306	-23.5252	Ctrl	5.19998e-08	0.000253696	chr7	46211312	46214930	3619	-	ENSMUST00000143155.7	72088	Ush1c	mm10_genes_introns
chr7	46214563	46214563	1	*	5.44433	63.1053	86.6306	-23.5252	Ctrl	5.19998e-08	0.000253696	chr7	46211312	46214930	3619	-	ENSMUST00000009667.11	72088	Ush1c	mm10_genes_introns
chr7	46214563	46214563	1	*	5.44433	63.1053	86.6306	-23.5252	Ctrl	5.19998e-08	0.000253696	chr7	46211312	46214930	3619	-	ENSMUST00000154292.8	72088	Ush1c	mm10_genes_introns
chr7	46214563	46214563	1	*	5.44433	63.1053	86.6306	-23.5252	Ctrl	5.19998e-08	0.000253696	chr7	46201675	46216017	14343	-	ENSMUST00000177212.7	72088	Ush1c	mm10_genes_introns
chr7	46214563	46214563	1	*	5.44433	63.1053	86.6306	-23.5252	Ctrl	5.19998e-08	0.000253696	chr7	46201675	46216017	14343	-	ENSMUST00000176371.1	72088	Ush1c	mm10_genes_introns
chr7	46214563	46214563	1	*	5.44433	63.1053	86.6306	-23.5252	Ctrl	5.19998e-08	0.000253696	chr7	46211312	46214930	3619	-	ENSMUST00000222454.1	72088	Ush1c	mm10_genes_introns
chr7	46214563	46214563	1	*	5.44433	63.1053	86.6306	-23.5252	Ctrl	5.19998e-08	0.000253696	chr7	46201675	46219298	17624	-	ENSMUST00000148527.1	72088	Ush1c	mm10_genes_introns
chr7	46214563	46214563	1	*	5.44433	63.1053	86.6306	-23.5252	Ctrl	5.19998e-08	0.000253696	chr7	46184228	46344864	160637	*	NA	NA	NA	mm10_cpg_inter
chrX	143351160	143351160	1	*	4.55153	73.5641	96.9697	-23.4056	Ctrl	5.32571e-06	0.00727106	chrX	143328065	143365896	37832	-	ENSMUST00000063029.12	83453	Chrdl1	mm10_genes_introns
chrX	143351160	143351160	1	*	4.55153	73.5641	96.9697	-23.4056	Ctrl	5.32571e-06	0.00727106	chrX	143328065	143365896	37832	-	ENSMUST00000112878.8	83453	Chrdl1	mm10_genes_introns
chrX	143351160	143351160	1	*	4.55153	73.5641	96.9697	-23.4056	Ctrl	5.32571e-06	0.00727106	chrX	143328065	143365896	37832	-	ENSMUST00000074660.11	83453	Chrdl1	mm10_genes_introns
chrX	143351160	143351160	1	*	4.55153	73.5641	96.9697	-23.4056	Ctrl	5.32571e-06	0.00727106	chrX	143328065	143365896	37832	-	ENSMUST00000166406.2	83453	Chrdl1	mm10_genes_introns
chrX	143351160	143351160	1	*	4.55153	73.5641	96.9697	-23.4056	Ctrl	5.32571e-06	0.00727106	chrX	143328068	143365896	37829	-	ENSMUST00000207415.1	83453	Chrdl1	mm10_genes_introns
chrX	143351160	143351160	1	*	4.55153	73.5641	96.9697	-23.4056	Ctrl	5.32571e-06	0.00727106	chrX	142971009	144313869	1342861	*	NA	NA	NA	mm10_cpg_inter
chr9	41976088	41976088	1	*	3.90479	47	70.3792	-23.3792	Ctrl	9.43061e-05	0.049202	chr9	41975588	41979587	4000	-	ENSMUST00000134560.1	20660	Sorl1	mm10_genes_1to5kb
chr9	41976088	41976088	1	*	3.90479	47	70.3792	-23.3792	Ctrl	9.43061e-05	0.049202	chr9	41974130	41976357	2228	-	ENSMUST00000060989.8	20660	Sorl1	mm10_genes_introns
chr9	41976088	41976088	1	*	3.90479	47	70.3792	-23.3792	Ctrl	9.43061e-05	0.049202	chr9	41894613	42119865	225253	*	NA	NA	NA	mm10_cpg_inter
chr1	119444138	119444138	1	*	4.15123	55.115	78.443	-23.3279	Ctrl	3.30695e-05	0.0248702	chr1	119426878	119500421	73544	*	NA	NA	NA	mm10_cpg_inter
chr9	88317776	88317776	1	*	4.67514	54.0427	77.355	-23.3123	Ctrl	2.93748e-06	0.00481467	chr9	87744060	88323103	579044	*	NA	NA	NA	mm10_cpg_inter
chr13	117958911	117958911	1	*	4.10286	6.08888	29.3984	-23.3095	Ctrl	4.08078e-05	0.0287739	chr13	117925785	117971566	45782	+	ENSMUST00000006991.8	15165	Hcn1	mm10_genes_introns
chr13	117958911	117958911	1	*	4.10286	6.08888	29.3984	-23.3095	Ctrl	4.08078e-05	0.0287739	chr13	117606937	118382602	775666	*	NA	NA	NA	mm10_cpg_inter
chr9	63955461	63955461	1	*	4.04043	75.049	98.3512	-23.3021	Ctrl	5.33537e-05	0.0344168	chr9	63954057	64007530	53474	-	ENSMUST00000041029.5	17130	Smad6	mm10_genes_introns
chr9	63955461	63955461	1	*	4.04043	75.049	98.3512	-23.3021	Ctrl	5.33537e-05	0.0344168	chr9	63954057	63989471	35415	-	ENSMUST00000144323.2	17130	Smad6	mm10_genes_introns
chr9	63955461	63955461	1	*	4.04043	75.049	98.3512	-23.3021	Ctrl	5.33537e-05	0.0344168	chr9	63954042	63956041	2000	*	NA	NA	NA	mm10_cpg_shores
chr12	29440549	29440549	1	*	5.15231	74.828	98.0769	-23.2489	Ctrl	2.573e-07	0.000849104	chr12	28756034	29933938	1177905	*	NA	NA	NA	mm10_cpg_inter
chr15	12425479	12425479	1	*	3.92889	66.7374	89.9468	-23.2094	Ctrl	8.53397e-05	0.0463806	chr15	12419573	12437103	17531	-	ENSMUST00000075317.11	68070	Pdzd2	mm10_genes_introns
chr15	12425479	12425479	1	*	3.92889	66.7374	89.9468	-23.2094	Ctrl	8.53397e-05	0.0463806	chr15	12419573	12442479	22907	-	ENSMUST00000190929.1	68070	Pdzd2	mm10_genes_introns
chr15	12425479	12425479	1	*	3.92889	66.7374	89.9468	-23.2094	Ctrl	8.53397e-05	0.0463806	chr15	12377160	12735311	358152	*	NA	NA	NA	mm10_cpg_inter
chr10	14281638	14281638	1	*	4.16718	51.0045	74.0613	-23.0569	Ctrl	3.0839e-05	0.0238126	chr10	13971617	14540964	569348	*	NA	NA	NA	mm10_cpg_inter
chr11	105479993	105479993	1	*	4.13104	76.4914	99.537	-23.0456	Ctrl	3.61125e-05	0.0265453	chr11	105460867	105585982	125116	*	NA	NA	NA	mm10_cpg_inter
chr3	117322265	117322265	1	*	4.19363	75.0816	98.1025	-23.0208	Ctrl	2.74523e-05	0.0220044	chr3	117321941	117322940	1000	+	ENSMUST00000174925.1	NA	NA	mm10_genes_promoters
chr3	117322265	117322265	1	*	4.19363	75.0816	98.1025	-23.0208	Ctrl	2.74523e-05	0.0220044	chr3	117319139	117323237	4099	-	ENSMUST00000061071.12	229791	Plppr4	mm10_genes_exons
chr3	117322265	117322265	1	*	4.19363	75.0816	98.1025	-23.0208	Ctrl	2.74523e-05	0.0220044	chr3	117321109	117323237	2129	-	ENSMUST00000125664.1	229791	Plppr4	mm10_genes_exons
chr3	117322265	117322265	1	*	4.19363	75.0816	98.1025	-23.0208	Ctrl	2.74523e-05	0.0220044	chr3	117321911	117323237	1327	-	ENSMUST00000197743.1	229791	Plppr4	mm10_genes_exons
chr3	117322265	117322265	1	*	4.19363	75.0816	98.1025	-23.0208	Ctrl	2.74523e-05	0.0220044	chr3	116812332	117356091	543760	*	NA	NA	NA	mm10_cpg_inter
chrX	67167117	67167117	1	*	4.97256	75.58	98.4615	-22.8815	Ctrl	6.60745e-07	0.00168219	chrX	64281036	68674182	4393147	*	NA	NA	NA	mm10_cpg_inter
chr19	46322632	46322632	1	*	3.90504	22.6424	45.4906	-22.8482	Ctrl	9.42104e-05	0.0492017	chr19	46319092	46323091	4000	-	ENSMUST00000224556.1	73728	Psd	mm10_genes_1to5kb
chr19	46322632	46322632	1	*	3.90504	22.6424	45.4906	-22.8482	Ctrl	9.42104e-05	0.0492017	chr19	46322497	46323127	631	-	ENSMUST00000041391.4	73728	Psd	mm10_genes_introns
chr19	46322632	46322632	1	*	3.90504	22.6424	45.4906	-22.8482	Ctrl	9.42104e-05	0.0492017	chr19	46322497	46323127	631	-	ENSMUST00000096029.11	73728	Psd	mm10_genes_introns
chr19	46322632	46322632	1	*	3.90504	22.6424	45.4906	-22.8482	Ctrl	9.42104e-05	0.0492017	chr19	46322497	46323127	631	-	ENSMUST00000225323.1	73728	Psd	mm10_genes_introns
chr19	46322632	46322632	1	*	3.90504	22.6424	45.4906	-22.8482	Ctrl	9.42104e-05	0.0492017	chr19	46322497	46323127	631	-	ENSMUST00000224094.1	73728	Psd	mm10_genes_introns
chr19	46322632	46322632	1	*	3.90504	22.6424	45.4906	-22.8482	Ctrl	9.42104e-05	0.0492017	chr19	46322497	46323127	631	-	ENSMUST00000225770.1	73728	Psd	mm10_genes_introns
chr19	46322632	46322632	1	*	3.90504	22.6424	45.4906	-22.8482	Ctrl	9.42104e-05	0.0492017	chr19	46322211	46324194	1984	*	NA	NA	NA	mm10_cpg_inter
chr10	108485685	108485685	1	*	4.55248	64.0351	86.7169	-22.6818	Ctrl	5.30179e-06	0.00724637	chr10	108337309	110451607	2114299	*	NA	NA	NA	mm10_cpg_inter
chr12	75239804	75239804	1	*	4.74563	75.326	98.0014	-22.6753	Ctrl	2.07853e-06	0.00378647	chr12	75180971	75591509	410539	*	NA	NA	NA	mm10_cpg_inter
chr1	70791812	70791812	1	*	4.23249	68.7461	91.4059	-22.6597	Ctrl	2.31118e-05	0.0195867	chr1	70751067	70882066	131000	+	ENSMUST00000053922.11	320460	Vwc2l	mm10_genes_introns
chr1	70791812	70791812	1	*	4.23249	68.7461	91.4059	-22.6597	Ctrl	2.31118e-05	0.0195867	chr1	70729169	70882066	152898	+	ENSMUST00000161937.1	320460	Vwc2l	mm10_genes_introns
chr1	70791812	70791812	1	*	4.23249	68.7461	91.4059	-22.6597	Ctrl	2.31118e-05	0.0195867	chr1	70751067	70882066	131000	+	ENSMUST00000162182.1	320460	Vwc2l	mm10_genes_introns
chr1	70791812	70791812	1	*	4.23249	68.7461	91.4059	-22.6597	Ctrl	2.31118e-05	0.0195867	chr1	69831203	71098403	1267201	*	NA	NA	NA	mm10_cpg_inter
chr6	70691720	70691720	1	*	5.09448	70.6117	93.2089	-22.5972	Ctrl	3.49706e-07	0.00106229	chr6	67539661	70787756	3248096	*	NA	NA	NA	mm10_cpg_inter
chr1	172369237	172369237	1	*	4.59517	40.5637	63.1228	-22.5591	Ctrl	4.32403e-06	0.00630536	chr1	172368921	172374085	5165	+	ENSMUST00000056136.3	16513	Kcnj10	mm10_genes_exons
chr1	172369237	172369237	1	*	4.59517	40.5637	63.1228	-22.5591	Ctrl	4.32403e-06	0.00630536	chr1	172345195	172372349	27155	*	NA	NA	NA	mm10_cpg_inter
chr10	78418289	78418289	1	*	3.97903	64.2895	86.6604	-22.3708	Ctrl	6.9197e-05	0.0404927	chr10	78417122	78421632	4511	*	NA	NA	NA	mm10_cpg_inter
chr10	68068736	68068736	1	*	6.69058	39.3655	61.6236	-22.2581	Ctrl	2.22284e-11	5.52332e-07	chr10	68045735	68272998	227264	*	NA	NA	NA	mm10_cpg_inter
chr11	3729437	3729437	1	*	4.50985	57.4176	79.6426	-22.225	Ctrl	6.48744e-06	0.00840298	chr11	3726576	3819836	93261	-	ENSMUST00000070552.13	74309	Osbp2	mm10_genes_introns
chr11	3729437	3729437	1	*	4.50985	57.4176	79.6426	-22.225	Ctrl	6.48744e-06	0.00840298	chr11	3726576	3773705	47130	-	ENSMUST00000127371.1	74309	Osbp2	mm10_genes_introns
chr11	3729437	3729437	1	*	4.50985	57.4176	79.6426	-22.225	Ctrl	6.48744e-06	0.00840298	chr11	3726576	3774586	48011	-	ENSMUST00000155197.1	74309	Osbp2	mm10_genes_introns
chr11	3729437	3729437	1	*	4.50985	57.4176	79.6426	-22.225	Ctrl	6.48744e-06	0.00840298	chr11	3726576	3819836	93261	-	ENSMUST00000135250.1	74309	Osbp2	mm10_genes_introns
chr11	3729437	3729437	1	*	4.50985	57.4176	79.6426	-22.225	Ctrl	6.48744e-06	0.00840298	chr11	3709645	3757707	48063	*	NA	NA	NA	mm10_cpg_inter
chr5	89974072	89974072	1	*	4.22224	61.9336	84.1489	-22.2152	Ctrl	2.41881e-05	0.0202775	chr5	89887701	90219594	331894	*	NA	NA	NA	mm10_cpg_inter
chr6	143857646	143857646	1	*	4.40387	72.5257	94.6658	-22.1401	Ctrl	1.06338e-05	0.0117644	chr6	143844845	143861383	16539	-	ENSMUST00000038815.13	20678	Sox5	mm10_genes_introns
chr6	143857646	143857646	1	*	4.40387	72.5257	94.6658	-22.1401	Ctrl	1.06338e-05	0.0117644	chr6	143844845	143861383	16539	-	ENSMUST00000170367.8	20678	Sox5	mm10_genes_introns
chr6	143857646	143857646	1	*	4.40387	72.5257	94.6658	-22.1401	Ctrl	1.06338e-05	0.0117644	chr6	143844845	143861383	16539	-	ENSMUST00000111749.7	20678	Sox5	mm10_genes_introns
chr6	143857646	143857646	1	*	4.40387	72.5257	94.6658	-22.1401	Ctrl	1.06338e-05	0.0117644	chr6	143844845	143861383	16539	-	ENSMUST00000111748.7	20678	Sox5	mm10_genes_introns
chr6	143857646	143857646	1	*	4.40387	72.5257	94.6658	-22.1401	Ctrl	1.06338e-05	0.0117644	chr6	143844845	143861383	16539	-	ENSMUST00000077160.11	20678	Sox5	mm10_genes_introns
chr6	143857646	143857646	1	*	4.40387	72.5257	94.6658	-22.1401	Ctrl	1.06338e-05	0.0117644	chr6	143844845	143861383	16539	-	ENSMUST00000111746.7	20678	Sox5	mm10_genes_introns
chr6	143857646	143857646	1	*	4.40387	72.5257	94.6658	-22.1401	Ctrl	1.06338e-05	0.0117644	chr6	143844845	143861383	16539	-	ENSMUST00000141102.7	20678	Sox5	mm10_genes_introns
chr6	143857646	143857646	1	*	4.40387	72.5257	94.6658	-22.1401	Ctrl	1.06338e-05	0.0117644	chr6	143844845	143861383	16539	-	ENSMUST00000144289.3	20678	Sox5	mm10_genes_introns
chr6	143857646	143857646	1	*	4.40387	72.5257	94.6658	-22.1401	Ctrl	1.06338e-05	0.0117644	chr6	143837655	144777478	939824	*	NA	NA	NA	mm10_cpg_inter
chr11	116537888	116537888	1	*	3.90111	76.6346	98.75	-22.1154	Ctrl	9.57525e-05	0.0497336	chr11	116534078	116538077	4000	-	ENSMUST00000186169.1	NA	NA	mm10_genes_1to5kb
chr11	116537888	116537888	1	*	3.90111	76.6346	98.75	-22.1154	Ctrl	9.57525e-05	0.0497336	chr11	116537740	116539711	1972	-	ENSMUST00000134102.1	217342	Ube2o	mm10_genes_exons
chr11	116537888	116537888	1	*	3.90111	76.6346	98.75	-22.1154	Ctrl	9.57525e-05	0.0497336	chr11	116537740	116539711	1972	-	ENSMUST00000082152.4	217342	Ube2o	mm10_genes_exons
chr11	116537888	116537888	1	*	3.90111	76.6346	98.75	-22.1154	Ctrl	9.57525e-05	0.0497336	chr11	116537740	116539043	1304	-	ENSMUST00000082152.4	217342	Ube2o	mm10_genes_3UTRs
chr11	116537888	116537888	1	*	3.90111	76.6346	98.75	-22.1154	Ctrl	9.57525e-05	0.0497336	chr11	116536154	116539781	3628	*	NA	NA	NA	mm10_cpg_shelves
chr1	133383620	133383620	1	*	4.86925	75.7447	97.8289	-22.0843	Ctrl	1.12023e-06	0.00244619	chr1	133382303	133383924	1622	-	ENSMUST00000144386.7	20668	Sox13	mm10_genes_exons
chr1	133383620	133383620	1	*	4.86925	75.7447	97.8289	-22.0843	Ctrl	1.12023e-06	0.00244619	chr1	133382303	133383924	1622	-	ENSMUST00000153799.7	20668	Sox13	mm10_genes_exons
chr1	133383620	133383620	1	*	4.86925	75.7447	97.8289	-22.0843	Ctrl	1.12023e-06	0.00244619	chr1	133382303	133383924	1622	-	ENSMUST00000144386.7	20668	Sox13	mm10_genes_3UTRs
chr1	133383620	133383620	1	*	4.86925	75.7447	97.8289	-22.0843	Ctrl	1.12023e-06	0.00244619	chr1	133382303	133383650	1348	-	ENSMUST00000153799.7	20668	Sox13	mm10_genes_3UTRs
chr1	133383620	133383620	1	*	4.86925	75.7447	97.8289	-22.0843	Ctrl	1.12023e-06	0.00244619	chr1	133368313	133419056	50744	*	NA	NA	NA	mm10_cpg_inter
chr3	32950738	32950738	1	*	3.99746	23.3568	45.4258	-22.069	Ctrl	6.40251e-05	0.0386703	chr3	32950674	32950800	127	+	ENSMUST00000192259.1	NA	NA	mm10_genes_exons
chr3	32950738	32950738	1	*	3.99746	23.3568	45.4258	-22.069	Ctrl	6.40251e-05	0.0386703	chr3	32949408	32950873	1466	-	ENSMUST00000108225.9	58869	Pex5l	mm10_genes_exons
chr3	32950738	32950738	1	*	3.99746	23.3568	45.4258	-22.069	Ctrl	6.40251e-05	0.0386703	chr3	32949408	32950873	1466	-	ENSMUST00000192093.5	58869	Pex5l	mm10_genes_exons
chr3	32950738	32950738	1	*	3.99746	23.3568	45.4258	-22.069	Ctrl	6.40251e-05	0.0386703	chr3	32949408	32950873	1466	-	ENSMUST00000193289.5	58869	Pex5l	mm10_genes_exons
chr3	32950738	32950738	1	*	3.99746	23.3568	45.4258	-22.069	Ctrl	6.40251e-05	0.0386703	chr3	32949408	32950873	1466	-	ENSMUST00000193681.5	58869	Pex5l	mm10_genes_exons
chr3	32950738	32950738	1	*	3.99746	23.3568	45.4258	-22.069	Ctrl	6.40251e-05	0.0386703	chr3	32949408	32950873	1466	-	ENSMUST00000194016.5	58869	Pex5l	mm10_genes_exons
chr3	32950738	32950738	1	*	3.99746	23.3568	45.4258	-22.069	Ctrl	6.40251e-05	0.0386703	chr3	32949634	32950873	1240	-	ENSMUST00000078226.9	58869	Pex5l	mm10_genes_exons
chr3	32950738	32950738	1	*	3.99746	23.3568	45.4258	-22.069	Ctrl	6.40251e-05	0.0386703	chr3	32949954	32950873	920	-	ENSMUST00000108224.7	58869	Pex5l	mm10_genes_exons
chr3	32950738	32950738	1	*	3.99746	23.3568	45.4258	-22.069	Ctrl	6.40251e-05	0.0386703	chr3	32949954	32950873	920	-	ENSMUST00000108226.7	58869	Pex5l	mm10_genes_exons
chr3	32950738	32950738	1	*	3.99746	23.3568	45.4258	-22.069	Ctrl	6.40251e-05	0.0386703	chr3	32950630	32950873	244	-	ENSMUST00000108221.1	58869	Pex5l	mm10_genes_exons
chr3	32950738	32950738	1	*	3.99746	23.3568	45.4258	-22.069	Ctrl	6.40251e-05	0.0386703	chr3	32821960	33138875	316916	*	NA	NA	NA	mm10_cpg_inter
chr9	32374735	32374735	1	*	6.66247	73.48	95.5452	-22.0652	Ctrl	2.69265e-11	6.31197e-07	chr9	32372614	32396320	23707	+	ENSMUST00000047334.9	56379	Kcnj1	mm10_genes_introns
chr9	32374735	32374735	1	*	6.66247	73.48	95.5452	-22.0652	Ctrl	2.69265e-11	6.31197e-07	chr9	32037088	32405217	368130	*	NA	NA	NA	mm10_cpg_inter
chr1	9429353	9429353	1	*	4.53416	73.2419	95.1223	-21.8804	Ctrl	5.78326e-06	0.00768463	chr1	9304021	9541268	237248	*	NA	NA	NA	mm10_cpg_inter
chr8	111998910	111998910	1	*	4.31242	76.8333	98.7097	-21.8764	Ctrl	1.61475e-05	0.0154083	chr8	111998800	111998962	163	-	ENSMUST00000093120.12	85305	Kars	mm10_genes_exons
chr8	111998910	111998910	1	*	4.31242	76.8333	98.7097	-21.8764	Ctrl	1.61475e-05	0.0154083	chr8	111998800	111998962	163	-	ENSMUST00000164470.2	85305	Kars	mm10_genes_exons
chr8	111998910	111998910	1	*	4.31242	76.8333	98.7097	-21.8764	Ctrl	1.61475e-05	0.0154083	chr8	111998800	111998962	163	-	ENSMUST00000034426.13	85305	Kars	mm10_genes_exons
chr8	111998910	111998910	1	*	4.31242	76.8333	98.7097	-21.8764	Ctrl	1.61475e-05	0.0154083	chr8	111996409	112007356	10948	*	NA	NA	NA	mm10_cpg_inter
chr13	62858251	62858251	1	*	4.34593	42.1552	63.9749	-21.8197	Ctrl	1.38686e-05	0.0140134	chr13	62857310	62861309	4000	-	ENSMUST00000222000.1	14120	Fbp2	mm10_genes_1to5kb
chr13	62858251	62858251	1	*	4.34593	42.1552	63.9749	-21.8197	Ctrl	1.38686e-05	0.0140134	chr13	62858128	62858422	295	-	ENSMUST00000021907.8	14120	Fbp2	mm10_genes_exons
chr13	62858251	62858251	1	*	4.34593	42.1552	63.9749	-21.8197	Ctrl	1.38686e-05	0.0140134	chr13	62817141	62883830	66690	*	NA	NA	NA	mm10_cpg_inter
chr6	90007897	90007897	1	*	6.42717	78.242	100	-21.758	Ctrl	1.30001e-10	2.21251e-06	chr6	89839686	90305075	465390	*	NA	NA	NA	mm10_cpg_inter
chr2	73454879	73454879	1	*	4.03552	39.4186	61.0548	-21.6362	Ctrl	5.44811e-05	0.0348186	chr2	73453980	73454979	1000	-	ENSMUST00000102679.7	215280	Wipf1	mm10_genes_promoters
chr2	73454879	73454879	1	*	4.03552	39.4186	61.0548	-21.6362	Ctrl	5.44811e-05	0.0348186	chr2	73454705	73458704	4000	+	ENSMUST00000145170.1	NA	NA	mm10_genes_1to5kb
chr2	73454879	73454879	1	*	4.03552	39.4186	61.0548	-21.6362	Ctrl	5.44811e-05	0.0348186	chr2	73453711	73457710	4000	-	ENSMUST00000151939.1	215280	Wipf1	mm10_genes_1to5kb
chr2	73454879	73454879	1	*	4.03552	39.4186	61.0548	-21.6362	Ctrl	5.44811e-05	0.0348186	chr2	73447938	73529326	81389	-	ENSMUST00000094681.10	215280	Wipf1	mm10_genes_introns
chr2	73454879	73454879	1	*	4.03552	39.4186	61.0548	-21.6362	Ctrl	5.44811e-05	0.0348186	chr2	73447938	73485622	37685	-	ENSMUST00000102680.7	215280	Wipf1	mm10_genes_introns
chr2	73454879	73454879	1	*	4.03552	39.4186	61.0548	-21.6362	Ctrl	5.44811e-05	0.0348186	chr2	73447938	73486379	38442	-	ENSMUST00000141264.7	215280	Wipf1	mm10_genes_introns
chr2	73454879	73454879	1	*	4.03552	39.4186	61.0548	-21.6362	Ctrl	5.44811e-05	0.0348186	chr2	73447938	73510942	63005	-	ENSMUST00000143061.1	215280	Wipf1	mm10_genes_introns
chr2	73454879	73454879	1	*	4.03552	39.4186	61.0548	-21.6362	Ctrl	5.44811e-05	0.0348186	chr2	73447938	73488874	40937	-	ENSMUST00000129594.1	215280	Wipf1	mm10_genes_introns
chr2	73454879	73454879	1	*	4.03552	39.4186	61.0548	-21.6362	Ctrl	5.44811e-05	0.0348186	chr2	73390909	73524865	133957	*	NA	NA	NA	mm10_cpg_inter
chr7	80559874	80559874	1	*	4.48713	54.2591	75.8636	-21.6045	Ctrl	7.21886e-06	0.00892409	chr7	80539137	80684150	145014	*	NA	NA	NA	mm10_cpg_inter
chr18	62264798	62264798	1	*	4.78245	74.5014	96.0055	-21.5041	Ctrl	1.73175e-06	0.0033357	chr18	62184450	62544278	359829	*	NA	NA	NA	mm10_cpg_inter
chr17	69283366	69283366	1	*	4.50753	71.5574	92.9947	-21.4374	Ctrl	6.55878e-06	0.00844417	chr17	69274896	69284538	9643	+	ENSMUST00000225740.1	13823	Epb41l3	mm10_genes_introns
chr17	69283366	69283366	1	*	4.50753	71.5574	92.9947	-21.4374	Ctrl	6.55878e-06	0.00844417	chr17	69274896	69283884	8989	+	ENSMUST00000112680.7	13823	Epb41l3	mm10_genes_introns
chr17	69283366	69283366	1	*	4.50753	71.5574	92.9947	-21.4374	Ctrl	6.55878e-06	0.00844417	chr17	69274896	69283884	8989	+	ENSMUST00000080208.6	13823	Epb41l3	mm10_genes_introns
chr17	69283366	69283366	1	*	4.50753	71.5574	92.9947	-21.4374	Ctrl	6.55878e-06	0.00844417	chr17	69274896	69284538	9643	+	ENSMUST00000225977.1	13823	Epb41l3	mm10_genes_introns
chr17	69283366	69283366	1	*	4.50753	71.5574	92.9947	-21.4374	Ctrl	6.55878e-06	0.00844417	chr17	69270665	69284538	13874	+	ENSMUST00000232706.1	13823	Epb41l3	mm10_genes_introns
chr17	69283366	69283366	1	*	4.50753	71.5574	92.9947	-21.4374	Ctrl	6.55878e-06	0.00844417	chr17	69274896	69283884	8989	+	ENSMUST00000233509.1	13823	Epb41l3	mm10_genes_introns
chr17	69283366	69283366	1	*	4.50753	71.5574	92.9947	-21.4374	Ctrl	6.55878e-06	0.00844417	chr17	69274896	69284538	9643	+	ENSMUST00000233964.1	13823	Epb41l3	mm10_genes_introns
chr17	69283366	69283366	1	*	4.50753	71.5574	92.9947	-21.4374	Ctrl	6.55878e-06	0.00844417	chr17	69274896	69283884	8989	+	ENSMUST00000223703.1	13823	Epb41l3	mm10_genes_introns
chr17	69283366	69283366	1	*	4.50753	71.5574	92.9947	-21.4374	Ctrl	6.55878e-06	0.00844417	chr17	69281108	69284538	3431	+	ENSMUST00000224523.1	13823	Epb41l3	mm10_genes_introns
chr17	69283366	69283366	1	*	4.50753	71.5574	92.9947	-21.4374	Ctrl	6.55878e-06	0.00844417	chr17	69274896	69284538	9643	+	ENSMUST00000224951.1	13823	Epb41l3	mm10_genes_introns
chr17	69283366	69283366	1	*	4.50753	71.5574	92.9947	-21.4374	Ctrl	6.55878e-06	0.00844417	chr17	69281108	69283884	2777	+	ENSMUST00000225695.1	13823	Epb41l3	mm10_genes_introns
chr17	69283366	69283366	1	*	4.50753	71.5574	92.9947	-21.4374	Ctrl	6.55878e-06	0.00844417	chr17	69282915	69284538	1624	+	ENSMUST00000223565.1	13823	Epb41l3	mm10_genes_introns
chr17	69283366	69283366	1	*	4.50753	71.5574	92.9947	-21.4374	Ctrl	6.55878e-06	0.00844417	chr17	69161547	69378484	216938	*	NA	NA	NA	mm10_cpg_inter
chr2	170246304	170246304	1	*	5.02479	41.8757	63.3	-21.4243	Ctrl	5.03977e-07	0.00139098	chr2	170137729	170492071	354343	*	NA	NA	NA	mm10_cpg_inter
chr9	69724827	69724827	1	*	5.66509	75.3289	96.6882	-21.3592	Ctrl	1.46947e-08	9.76294e-05	chr9	69458126	69755171	297046	*	NA	NA	NA	mm10_cpg_inter
chr17	27587564	27587564	1	*	4.34534	36.4241	57.6986	-21.2745	Ctrl	1.39058e-05	0.0140134	chr17	27584320	27588319	4000	-	ENSMUST00000133048.7	56409	Nudt3	mm10_genes_1to5kb
chr17	27587564	27587564	1	*	4.34534	36.4241	57.6986	-21.2745	Ctrl	1.39058e-05	0.0140134	chr17	27583257	27596723	13467	-	ENSMUST00000025050.12	56409	Nudt3	mm10_genes_introns
chr17	27587564	27587564	1	*	4.34534	36.4241	57.6986	-21.2745	Ctrl	1.39058e-05	0.0140134	chr17	27583257	27596723	13467	-	ENSMUST00000231742.1	56409	Nudt3	mm10_genes_introns
chr17	27587564	27587564	1	*	4.34534	36.4241	57.6986	-21.2745	Ctrl	1.39058e-05	0.0140134	chr17	27583257	27596723	13467	-	ENSMUST00000114886.7	56409	Nudt3	mm10_genes_introns
chr17	27587564	27587564	1	*	4.34534	36.4241	57.6986	-21.2745	Ctrl	1.39058e-05	0.0140134	chr17	27583257	27596723	13467	-	ENSMUST00000156429.8	56409	Nudt3	mm10_genes_introns
chr17	27587564	27587564	1	*	4.34534	36.4241	57.6986	-21.2745	Ctrl	1.39058e-05	0.0140134	chr17	27583257	27596723	13467	-	ENSMUST00000233710.1	67097	Rps10	mm10_genes_introns
chr17	27587564	27587564	1	*	4.34534	36.4241	57.6986	-21.2745	Ctrl	1.39058e-05	0.0140134	chr17	27583257	27596723	13467	-	ENSMUST00000062397.12	56409	Nudt3	mm10_genes_introns
chr17	27587564	27587564	1	*	4.34534	36.4241	57.6986	-21.2745	Ctrl	1.39058e-05	0.0140134	chr17	27583257	27596723	13467	-	ENSMUST00000176876.7	56409	Nudt3	mm10_genes_introns
chr17	27587564	27587564	1	*	4.34534	36.4241	57.6986	-21.2745	Ctrl	1.39058e-05	0.0140134	chr17	27583257	27596723	13467	-	ENSMUST00000127236.2	56409	Nudt3	mm10_genes_introns
chr17	27587564	27587564	1	*	4.34534	36.4241	57.6986	-21.2745	Ctrl	1.39058e-05	0.0140134	chr17	27582093	27596723	14631	-	ENSMUST00000176458.1	56409	Nudt3	mm10_genes_introns
chr17	27587564	27587564	1	*	4.34534	36.4241	57.6986	-21.2745	Ctrl	1.39058e-05	0.0140134	chr17	27570004	27618663	48660	*	NA	NA	NA	mm10_cpg_inter
chr3	55054767	55054767	1	*	4.49577	2.63393	23.8968	-21.2628	Ctrl	6.93182e-06	0.00869908	chr3	55054242	55055241	1000	+	ENSMUST00000199770.1	70970	4931419H13Rik	mm10_genes_promoters
chr3	55054767	55054767	1	*	4.49577	2.63393	23.8968	-21.2628	Ctrl	6.93182e-06	0.00869908	chr3	55051639	55055638	4000	-	ENSMUST00000198102.4	12427	Ccna1	mm10_genes_1to5kb
chr3	55054767	55054767	1	*	4.49577	2.63393	23.8968	-21.2628	Ctrl	6.93182e-06	0.00869908	chr3	55054519	55054964	446	-	ENSMUST00000029368.6	12427	Ccna1	mm10_genes_introns
chr3	55054767	55054767	1	*	4.49577	2.63393	23.8968	-21.2628	Ctrl	6.93182e-06	0.00869908	chr3	55054522	55054948	427	-	ENSMUST00000198320.4	12427	Ccna1	mm10_genes_introns
chr3	55054767	55054767	1	*	4.49577	2.63393	23.8968	-21.2628	Ctrl	6.93182e-06	0.00869908	chr3	55054522	55055251	730	-	ENSMUST00000197238.4	12427	Ccna1	mm10_genes_introns
chr3	55054767	55054767	1	*	4.49577	2.63393	23.8968	-21.2628	Ctrl	6.93182e-06	0.00869908	chr3	55054519	55055251	733	-	ENSMUST00000199144.4	12427	Ccna1	mm10_genes_introns
chr3	55054767	55054767	1	*	4.49577	2.63393	23.8968	-21.2628	Ctrl	6.93182e-06	0.00869908	chr3	55054519	55054948	430	-	ENSMUST00000199352.1	12427	Ccna1	mm10_genes_introns
chr3	55054767	55054767	1	*	4.49577	2.63393	23.8968	-21.2628	Ctrl	6.93182e-06	0.00869908	chr3	55053046	55055045	2000	*	NA	NA	NA	mm10_cpg_shores
chr12	100945399	100945399	1	*	4.78605	73.8756	95.1214	-21.2458	Ctrl	1.701e-06	0.00329691	chr12	100945174	100946173	1000	-	ENSMUST00000223235.1	68339	Ccdc88c	mm10_genes_promoters
chr12	100945399	100945399	1	*	4.78605	73.8756	95.1214	-21.2458	Ctrl	1.701e-06	0.00329691	chr12	100944847	100945908	1062	-	ENSMUST00000068411.4	68339	Ccdc88c	mm10_genes_exons
chr12	100945399	100945399	1	*	4.78605	73.8756	95.1214	-21.2458	Ctrl	1.701e-06	0.00329691	chr12	100944847	100945908	1062	-	ENSMUST00000085096.9	68339	Ccdc88c	mm10_genes_exons
chr12	100945399	100945399	1	*	4.78605	73.8756	95.1214	-21.2458	Ctrl	1.701e-06	0.00329691	chr12	100942353	100946376	4024	+	ENSMUST00000180617.1	NA	NA	mm10_genes_introns
chr12	100945399	100945399	1	*	4.78605	73.8756	95.1214	-21.2458	Ctrl	1.701e-06	0.00329691	chr12	100912252	101024440	112189	*	NA	NA	NA	mm10_cpg_inter
chr15	68930395	68930395	1	*	5.05587	43.8625	65.0927	-21.2302	Ctrl	4.28444e-07	0.00122368	chr15	68928834	68995051	66218	+	ENSMUST00000022954.6	13992	Khdrbs3	mm10_genes_introns
chr15	68930395	68930395	1	*	5.05587	43.8625	65.0927	-21.2302	Ctrl	4.28444e-07	0.00122368	chr15	68928834	68995051	66218	+	ENSMUST00000229683.1	13992	Khdrbs3	mm10_genes_introns
chr15	68930395	68930395	1	*	5.05587	43.8625	65.0927	-21.2302	Ctrl	4.28444e-07	0.00122368	chr15	68928834	68995051	66218	+	ENSMUST00000230847.1	13992	Khdrbs3	mm10_genes_introns
chr15	68930395	68930395	1	*	5.05587	43.8625	65.0927	-21.2302	Ctrl	4.28444e-07	0.00122368	chr15	68928834	68995051	66218	+	ENSMUST00000229534.1	13992	Khdrbs3	mm10_genes_introns
chr15	68930395	68930395	1	*	5.05587	43.8625	65.0927	-21.2302	Ctrl	4.28444e-07	0.00122368	chr15	68928834	68995051	66218	+	ENSMUST00000229234.1	13992	Khdrbs3	mm10_genes_introns
chr15	68930395	68930395	1	*	5.05587	43.8625	65.0927	-21.2302	Ctrl	4.28444e-07	0.00122368	chr15	68930120	68995051	64932	+	ENSMUST00000230073.1	13992	Khdrbs3	mm10_genes_introns
chr15	68930395	68930395	1	*	5.05587	43.8625	65.0927	-21.2302	Ctrl	4.28444e-07	0.00122368	chr15	68263167	72541924	4278758	*	NA	NA	NA	mm10_cpg_inter
chr2	99167344	99167344	1	*	3.98055	68.0003	89.192	-21.1917	Ctrl	6.87548e-05	0.04035	chr2	94442256	101674502	7232247	*	NA	NA	NA	mm10_cpg_inter
chr2	168025323	168025323	1	*	5.23224	63.3573	84.4296	-21.0722	Ctrl	1.67468e-07	0.000617395	chr2	167936735	168046280	109546	*	NA	NA	NA	mm10_cpg_inter
chr6	51193789	51193789	1	*	4.10694	7.1017	28.1518	-21.0501	Ctrl	4.00944e-05	0.0283834	chr6	51182863	51266351	83489	*	NA	NA	NA	mm10_cpg_inter
chr8	118942709	118942709	1	*	4.27274	53.9718	75.0058	-21.0341	Ctrl	1.93088e-05	0.0174849	chr8	118851872	118968048	116177	+	ENSMUST00000117160.1	12554	Cdh13	mm10_genes_introns
chr8	118942709	118942709	1	*	4.27274	53.9718	75.0058	-21.0341	Ctrl	1.93088e-05	0.0174849	chr8	118851872	118968048	116177	+	ENSMUST00000142551.7	12554	Cdh13	mm10_genes_introns
chr8	118942709	118942709	1	*	4.27274	53.9718	75.0058	-21.0341	Ctrl	1.93088e-05	0.0174849	chr8	118851872	118968048	116177	+	ENSMUST00000148836.7	12554	Cdh13	mm10_genes_introns
chr8	118942709	118942709	1	*	4.27274	53.9718	75.0058	-21.0341	Ctrl	1.93088e-05	0.0174849	chr8	118288586	119340459	1051874	*	NA	NA	NA	mm10_cpg_inter
chr2	26632324	26632324	1	*	4.48626	75.1061	96.1143	-21.0081	Ctrl	7.24847e-06	0.0089429	chr2	26629203	26633202	4000	+	ENSMUST00000144449.1	56279	Dipk1b	mm10_genes_1to5kb
chr2	26632324	26632324	1	*	4.48626	75.1061	96.1143	-21.0081	Ctrl	7.24847e-06	0.0089429	chr2	26590753	26632603	41851	+	ENSMUST00000174066.1	56279	Dipk1b	mm10_genes_introns
chr2	26632324	26632324	1	*	4.48626	75.1061	96.1143	-21.0081	Ctrl	7.24847e-06	0.0089429	chr2	26628700	26632603	3904	+	ENSMUST00000074240.3	56279	Dipk1b	mm10_genes_introns
chr2	26632324	26632324	1	*	4.48626	75.1061	96.1143	-21.0081	Ctrl	7.24847e-06	0.0089429	chr2	26628700	26632603	3904	+	ENSMUST00000153849.1	56279	Dipk1b	mm10_genes_introns
chr2	26632324	26632324	1	*	4.48626	75.1061	96.1143	-21.0081	Ctrl	7.24847e-06	0.0089429	chr2	26630786	26632785	2000	*	NA	NA	NA	mm10_cpg_shelves
chr1	170682060	170682060	1	*	6.68461	79.0001	100	-20.9999	Ctrl	2.31546e-11	5.64065e-07	chr1	170681724	170682789	1066	+	ENSMUST00000046792.8	320078	Olfml2b	mm10_genes_exons
chr1	170682060	170682060	1	*	6.68461	79.0001	100	-20.9999	Ctrl	2.31546e-11	5.64065e-07	chr1	170648661	170863511	214851	*	NA	NA	NA	mm10_cpg_inter
chr15	89167434	89167434	1	*	6.78405	79.0393	100	-20.9607	Ctrl	1.16849e-11	3.2994e-07	chr15	89163909	89167908	4000	-	ENSMUST00000197760.1	102465672	Mir7118	mm10_genes_1to5kb
chr15	89167434	89167434	1	*	6.78405	79.0393	100	-20.9607	Ctrl	1.16849e-11	3.2994e-07	chr15	89166798	89170797	4000	-	ENSMUST00000131062.1	140570	Plxnb2	mm10_genes_1to5kb
chr15	89167434	89167434	1	*	6.78405	79.0393	100	-20.9607	Ctrl	1.16849e-11	3.2994e-07	chr15	89166941	89168027	1087	-	ENSMUST00000060808.9	140570	Plxnb2	mm10_genes_exons
chr15	89167434	89167434	1	*	6.78405	79.0393	100	-20.9607	Ctrl	1.16849e-11	3.2994e-07	chr15	89166941	89168027	1087	-	ENSMUST00000109331.8	140570	Plxnb2	mm10_genes_exons
chr15	89167434	89167434	1	*	6.78405	79.0393	100	-20.9607	Ctrl	1.16849e-11	3.2994e-07	chr15	89165457	89167456	2000	*	NA	NA	NA	mm10_cpg_shores
chr13	58219098	58219098	1	*	6.26712	75.1617	96.1214	-20.9597	Ctrl	3.67796e-10	5.07722e-06	chr13	58216654	58220653	4000	-	ENSMUST00000058735.11	56085	Ubqln1	mm10_genes_1to5kb
chr13	58219098	58219098	1	*	6.26712	75.1617	96.1214	-20.9597	Ctrl	3.67796e-10	5.07722e-06	chr13	58216620	58220619	4000	-	ENSMUST00000076454.7	56085	Ubqln1	mm10_genes_1to5kb
chr13	58219098	58219098	1	*	6.26712	75.1617	96.1214	-20.9597	Ctrl	3.67796e-10	5.07722e-06	chr13	58218719	58219276	558	+	ENSMUST00000223945.1	NA	NA	mm10_genes_exons
chr13	58219098	58219098	1	*	6.26712	75.1617	96.1214	-20.9597	Ctrl	3.67796e-10	5.07722e-06	chr13	58218068	58220067	2000	*	NA	NA	NA	mm10_cpg_shelves
chr3	16967308	16967308	1	*	5.54704	53.614	74.5314	-20.9174	Ctrl	2.90555e-08	0.000162828	chr3	16187831	17782167	1594337	*	NA	NA	NA	mm10_cpg_inter
chr7	62419842	62419842	1	*	4.14635	1.31579	22.2272	-20.9114	Ctrl	3.37815e-05	0.025177	chr7	62417593	62420139	2547	-	ENSMUST00000094340.3	22652	Mkrn3	mm10_genes_exons
chr7	62419842	62419842	1	*	4.14635	1.31579	22.2272	-20.9114	Ctrl	3.37815e-05	0.025177	chr7	62341923	62423129	81207	-	ENSMUST00000207232.1	NA	NA	mm10_genes_introns
chr7	62419842	62419842	1	*	4.14635	1.31579	22.2272	-20.9114	Ctrl	3.37815e-05	0.025177	chr7	62419676	62420009	334	*	NA	NA	NA	mm10_cpg_islands
chr12	24140787	24140787	1	*	4.08272	71.526	92.3695	-20.8434	Ctrl	4.45122e-05	0.0305367	chr12	24101489	24247935	146447	*	NA	NA	NA	mm10_cpg_inter
chr15	70933201	70933201	1	*	4.06856	52.1865	73.0048	-20.8182	Ctrl	4.73049e-05	0.0317513	chr15	68263167	72541924	4278758	*	NA	NA	NA	mm10_cpg_inter
chr7	136811281	136811281	1	*	5.25946	77.7137	98.4388	-20.7252	Ctrl	1.44477e-07	0.000548923	chr7	136810909	136812515	1607	+	ENSMUST00000211473.1	NA	NA	mm10_genes_exons
chr7	136811281	136811281	1	*	5.25946	77.7137	98.4388	-20.7252	Ctrl	1.44477e-07	0.000548923	chr7	135720716	136890391	1169676	*	NA	NA	NA	mm10_cpg_inter
chr7	133277336	133277336	1	*	8.56887	78.362	99.0164	-20.6544	Ctrl	1.04505e-17	3.24592e-12	chr7	133128856	133633328	504473	*	NA	NA	NA	mm10_cpg_inter
chr8	68970133	68970133	1	*	4.88245	79.3773	100	-20.6227	Ctrl	1.04777e-06	0.00233474	chr8	68885478	69084530	199053	*	NA	NA	NA	mm10_cpg_inter
chr16	7097771	7097771	1	*	4.21737	74.7937	95.4042	-20.6105	Ctrl	2.47167e-05	0.020513	chr16	6809249	7224310	415062	+	ENSMUST00000230658.1	268859	Rbfox1	mm10_genes_introns
chr16	7097771	7097771	1	*	4.21737	74.7937	95.4042	-20.6105	Ctrl	2.47167e-05	0.020513	chr16	6809249	7224310	415062	+	ENSMUST00000056416.8	268859	Rbfox1	mm10_genes_introns
chr16	7097771	7097771	1	*	4.21737	74.7937	95.4042	-20.6105	Ctrl	2.47167e-05	0.020513	chr16	6809249	7224310	415062	+	ENSMUST00000115841.9	268859	Rbfox1	mm10_genes_introns
chr16	7097771	7097771	1	*	4.21737	74.7937	95.4042	-20.6105	Ctrl	2.47167e-05	0.020513	chr16	7070086	7224310	154225	+	ENSMUST00000229741.1	268859	Rbfox1	mm10_genes_introns
chr16	7097771	7097771	1	*	4.21737	74.7937	95.4042	-20.6105	Ctrl	2.47167e-05	0.020513	chr16	6353154	8420539	2067386	*	NA	NA	NA	mm10_cpg_inter
chr10	102203259	102203259	1	*	4.11431	48.7351	69.3305	-20.5954	Ctrl	3.8834e-05	0.027821	chr10	102197039	102350945	153907	+	ENSMUST00000179929.7	67569	Mgat4c	mm10_genes_introns
chr10	102203259	102203259	1	*	4.11431	48.7351	69.3305	-20.5954	Ctrl	3.8834e-05	0.027821	chr10	102011845	102350934	339090	+	ENSMUST00000219195.1	67569	Mgat4c	mm10_genes_introns
chr10	102203259	102203259	1	*	4.11431	48.7351	69.3305	-20.5954	Ctrl	3.8834e-05	0.027821	chr10	102091556	102350934	259379	+	ENSMUST00000134930.7	67569	Mgat4c	mm10_genes_introns
chr10	102203259	102203259	1	*	4.11431	48.7351	69.3305	-20.5954	Ctrl	3.8834e-05	0.027821	chr10	102011845	102350934	339090	+	ENSMUST00000127504.8	67569	Mgat4c	mm10_genes_introns
chr10	102203259	102203259	1	*	4.11431	48.7351	69.3305	-20.5954	Ctrl	3.8834e-05	0.027821	chr10	102011845	102350934	339090	+	ENSMUST00000156751.7	67569	Mgat4c	mm10_genes_introns
chr10	102203259	102203259	1	*	4.11431	48.7351	69.3305	-20.5954	Ctrl	3.8834e-05	0.027821	chr10	102159060	102350934	191875	+	ENSMUST00000138522.7	67569	Mgat4c	mm10_genes_introns
chr10	102203259	102203259	1	*	4.11431	48.7351	69.3305	-20.5954	Ctrl	3.8834e-05	0.027821	chr10	102159060	102350934	191875	+	ENSMUST00000163753.7	67569	Mgat4c	mm10_genes_introns
chr10	102203259	102203259	1	*	4.11431	48.7351	69.3305	-20.5954	Ctrl	3.8834e-05	0.027821	chr10	102177781	102273363	95583	+	ENSMUST00000130580.2	67569	Mgat4c	mm10_genes_introns
chr10	102203259	102203259	1	*	4.11431	48.7351	69.3305	-20.5954	Ctrl	3.8834e-05	0.027821	chr10	102159060	102350934	191875	+	ENSMUST00000138016.7	67569	Mgat4c	mm10_genes_introns
chr10	102203259	102203259	1	*	4.11431	48.7351	69.3305	-20.5954	Ctrl	3.8834e-05	0.027821	chr10	102182893	102244663	61771	+	ENSMUST00000218554.1	67569	Mgat4c	mm10_genes_introns
chr10	102203259	102203259	1	*	4.11431	48.7351	69.3305	-20.5954	Ctrl	3.8834e-05	0.027821	chr10	102159060	102242853	83794	+	ENSMUST00000219683.1	67569	Mgat4c	mm10_genes_introns
chr10	102203259	102203259	1	*	4.11431	48.7351	69.3305	-20.5954	Ctrl	3.8834e-05	0.027821	chr10	102159060	102206083	47024	+	ENSMUST00000143640.1	67569	Mgat4c	mm10_genes_introns
chr10	102203259	102203259	1	*	4.11431	48.7351	69.3305	-20.5954	Ctrl	3.8834e-05	0.027821	chr10	102159154	102350934	191781	+	ENSMUST00000020039.12	67569	Mgat4c	mm10_genes_introns
chr10	102203259	102203259	1	*	4.11431	48.7351	69.3305	-20.5954	Ctrl	3.8834e-05	0.027821	chr10	100593340	103024164	2430825	*	NA	NA	NA	mm10_cpg_inter
chr11	45932458	45932458	1	*	5.37351	79.4363	100	-20.5637	Ctrl	7.72206e-08	0.000345104	chr11	45928269	45934023	5755	-	ENSMUST00000129820.7	72290	Lsm11	mm10_genes_exons
chr11	45932458	45932458	1	*	5.37351	79.4363	100	-20.5637	Ctrl	7.72206e-08	0.000345104	chr11	45931866	45933381	1516	-	ENSMUST00000062458.5	72290	Lsm11	mm10_genes_introns
chr11	45932458	45932458	1	*	5.37351	79.4363	100	-20.5637	Ctrl	7.72206e-08	0.000345104	chr11	45928269	45933612	5344	-	ENSMUST00000129820.7	72290	Lsm11	mm10_genes_3UTRs
chr11	45932458	45932458	1	*	5.37351	79.4363	100	-20.5637	Ctrl	7.72206e-08	0.000345104	chr11	45856545	45940309	83765	*	NA	NA	NA	mm10_cpg_inter
chr5	137608490	137608490	1	*	4.06938	24.9268	45.463	-20.5362	Ctrl	4.71382e-05	0.0316736	chr5	137608193	137609192	1000	-	ENSMUST00000131703.1	18542	Pcolce	mm10_genes_promoters
chr5	137608490	137608490	1	*	4.06938	24.9268	45.463	-20.5362	Ctrl	4.71382e-05	0.0316736	chr5	137607852	137611851	4000	+	ENSMUST00000196660.1	NA	NA	mm10_genes_1to5kb
chr5	137608490	137608490	1	*	4.06938	24.9268	45.463	-20.5362	Ctrl	4.71382e-05	0.0316736	chr5	137606799	137610798	4000	-	ENSMUST00000146589.1	18542	Pcolce	mm10_genes_1to5kb
chr5	137608490	137608490	1	*	4.06938	24.9268	45.463	-20.5362	Ctrl	4.71382e-05	0.0316736	chr5	137608080	137608890	811	-	ENSMUST00000128755.7	18542	Pcolce	mm10_genes_introns
chr5	137608490	137608490	1	*	4.06938	24.9268	45.463	-20.5362	Ctrl	4.71382e-05	0.0316736	chr5	137608080	137608890	811	-	ENSMUST00000031731.13	18542	Pcolce	mm10_genes_introns
chr5	137608490	137608490	1	*	4.06938	24.9268	45.463	-20.5362	Ctrl	4.71382e-05	0.0316736	chr5	137605801	137608890	3090	-	ENSMUST00000197912.4	18542	Pcolce	mm10_genes_introns
chr5	137608490	137608490	1	*	4.06938	24.9268	45.463	-20.5362	Ctrl	4.71382e-05	0.0316736	chr5	137608080	137608616	537	-	ENSMUST00000054564.12	18542	Pcolce	mm10_genes_introns
chr5	137608490	137608490	1	*	4.06938	24.9268	45.463	-20.5362	Ctrl	4.71382e-05	0.0316736	chr5	137608080	137608890	811	-	ENSMUST00000136649.7	18542	Pcolce	mm10_genes_introns
chr5	137608490	137608490	1	*	4.06938	24.9268	45.463	-20.5362	Ctrl	4.71382e-05	0.0316736	chr5	137608080	137608890	811	-	ENSMUST00000142675.7	18542	Pcolce	mm10_genes_introns
chr5	137608490	137608490	1	*	4.06938	24.9268	45.463	-20.5362	Ctrl	4.71382e-05	0.0316736	chr5	137608080	137608890	811	-	ENSMUST00000155251.7	18542	Pcolce	mm10_genes_introns
chr5	137608490	137608490	1	*	4.06938	24.9268	45.463	-20.5362	Ctrl	4.71382e-05	0.0316736	chr5	137608080	137608890	811	-	ENSMUST00000124693.7	18542	Pcolce	mm10_genes_introns
chr5	137608490	137608490	1	*	4.06938	24.9268	45.463	-20.5362	Ctrl	4.71382e-05	0.0316736	chr5	137608080	137608890	811	-	ENSMUST00000148662.7	18542	Pcolce	mm10_genes_introns
chr5	137608490	137608490	1	*	4.06938	24.9268	45.463	-20.5362	Ctrl	4.71382e-05	0.0316736	chr5	137605079	137624929	19851	*	NA	NA	NA	mm10_cpg_inter
chr10	46591230	46591230	1	*	3.95294	68.115	88.6113	-20.4963	Ctrl	7.71958e-05	0.0435352	chr10	45582455	49779016	4196562	*	NA	NA	NA	mm10_cpg_inter
chr7	4148774	4148774	1	*	3.96951	15.1136	35.5477	-20.4341	Ctrl	7.2021e-05	0.0414446	chr7	4147915	4150374	2460	-	ENSMUST00000058358.7	243813	Leng9	mm10_genes_exons
chr7	4148774	4148774	1	*	3.96951	15.1136	35.5477	-20.4341	Ctrl	7.2021e-05	0.0414446	chr7	4147149	4149172	2024	*	NA	NA	NA	mm10_cpg_shores
chr10	21088058	21088058	1	*	3.99153	67.1403	87.5729	-20.4325	Ctrl	6.56495e-05	0.0392047	chr10	20956959	21154975	198017	*	NA	NA	NA	mm10_cpg_inter
chr8	47866771	47866771	1	*	4.14892	78.3821	98.8	-20.4179	Ctrl	3.34053e-05	0.025002	chr8	47864635	47868171	3537	-	ENSMUST00000057561.8	52357	Wwc2	mm10_genes_introns
chr8	47866771	47866771	1	*	4.14892	78.3821	98.8	-20.4179	Ctrl	3.34053e-05	0.025002	chr8	47718553	47985882	267330	*	NA	NA	NA	mm10_cpg_inter
chr11	117322950	117322950	1	*	4.16751	9.51369	29.8607	-20.347	Ctrl	3.07945e-05	0.0237929	chr11	117321433	117325432	4000	+	ENSMUST00000127383.7	53860	2020-09-09	mm10_genes_1to5kb
chr11	117322950	117322950	1	*	4.16751	9.51369	29.8607	-20.347	Ctrl	3.07945e-05	0.0237929	chr11	117291037	117351428	60392	+	ENSMUST00000093907.10	53860	2020-09-09	mm10_genes_introns
chr11	117322950	117322950	1	*	4.16751	9.51369	29.8607	-20.347	Ctrl	3.07945e-05	0.0237929	chr11	117291037	117351428	60392	+	ENSMUST00000106354.8	53860	2020-09-09	mm10_genes_introns
chr11	117322950	117322950	1	*	4.16751	9.51369	29.8607	-20.347	Ctrl	3.07945e-05	0.0237929	chr11	117291037	117351428	60392	+	ENSMUST00000019038.14	53860	2020-09-09	mm10_genes_introns
chr11	117322950	117322950	1	*	4.16751	9.51369	29.8607	-20.347	Ctrl	3.07945e-05	0.0237929	chr11	117308272	117351428	43157	+	ENSMUST00000153668.7	53860	2020-09-09	mm10_genes_introns
chr11	117322950	117322950	1	*	4.16751	9.51369	29.8607	-20.347	Ctrl	3.07945e-05	0.0237929	chr11	117294716	117328157	33442	*	NA	NA	NA	mm10_cpg_inter
chr18	18976323	18976323	1	*	4.4931	72.9445	93.2868	-20.3422	Ctrl	7.01933e-06	0.00877346	chr18	16813636	20054956	3241321	*	NA	NA	NA	mm10_cpg_inter
chr17	47951901	47951901	1	*	4.48189	72.5187	92.6504	-20.1318	Ctrl	7.39857e-06	0.00909197	chr17	47940489	47970182	29694	*	NA	NA	NA	mm10_cpg_inter
chr17	56648001	56648001	1	*	3.90493	23.9277	43.9874	-20.0597	Ctrl	9.4253e-05	0.0492017	chr17	56646782	56650781	4000	+	ENSMUST00000233947.1	106757	Catsperd	mm10_genes_1to5kb
chr17	56648001	56648001	1	*	3.90493	23.9277	43.9874	-20.0597	Ctrl	9.4253e-05	0.0492017	chr17	56647812	56650742	2931	+	ENSMUST00000112979.3	106757	Catsperd	mm10_genes_introns
chr17	56648001	56648001	1	*	3.90493	23.9277	43.9874	-20.0597	Ctrl	9.4253e-05	0.0492017	chr17	56630972	56669147	38176	*	NA	NA	NA	mm10_cpg_inter
chr2	131042321	131042321	1	*	4.0545	68.4689	88.5154	-20.0464	Ctrl	5.02414e-05	0.0332444	chr2	131041458	131042457	1000	-	ENSMUST00000156509.1	14588	Gfra4	mm10_genes_promoters
chr2	131042321	131042321	1	*	4.0545	68.4689	88.5154	-20.0464	Ctrl	5.02414e-05	0.0332444	chr2	131041512	131042511	1000	-	ENSMUST00000136569.1	14588	Gfra4	mm10_genes_promoters
chr2	131042321	131042321	1	*	4.0545	68.4689	88.5154	-20.0464	Ctrl	5.02414e-05	0.0332444	chr2	131041399	131045398	4000	-	ENSMUST00000184185.1	102465606	Mir6973b	mm10_genes_1to5kb
chr2	131042321	131042321	1	*	4.0545	68.4689	88.5154	-20.0464	Ctrl	5.02414e-05	0.0332444	chr2	131041759	131043042	1284	-	ENSMUST00000110240.9	14588	Gfra4	mm10_genes_introns
chr2	131042321	131042321	1	*	4.0545	68.4689	88.5154	-20.0464	Ctrl	5.02414e-05	0.0332444	chr2	131041759	131042609	851	-	ENSMUST00000028787.11	14588	Gfra4	mm10_genes_introns
chr2	131042321	131042321	1	*	4.0545	68.4689	88.5154	-20.0464	Ctrl	5.02414e-05	0.0332444	chr2	131041759	131042609	851	-	ENSMUST00000110239.7	14588	Gfra4	mm10_genes_introns
chr2	131042321	131042321	1	*	4.0545	68.4689	88.5154	-20.0464	Ctrl	5.02414e-05	0.0332444	chr2	131041759	131043042	1284	-	ENSMUST00000066958.10	14588	Gfra4	mm10_genes_introns
chr2	131042321	131042321	1	*	4.0545	68.4689	88.5154	-20.0464	Ctrl	5.02414e-05	0.0332444	chr2	131041759	131042609	851	-	ENSMUST00000110234.7	14588	Gfra4	mm10_genes_introns
chr2	131042321	131042321	1	*	4.0545	68.4689	88.5154	-20.0464	Ctrl	5.02414e-05	0.0332444	chr2	131041759	131043042	1284	-	ENSMUST00000110235.1	14588	Gfra4	mm10_genes_introns
chr2	131042321	131042321	1	*	4.0545	68.4689	88.5154	-20.0464	Ctrl	5.02414e-05	0.0332444	chr2	131041753	131043752	2000	*	NA	NA	NA	mm10_cpg_shores
chr10	79622365	79622365	1	*	4.96584	70.2861	90.2386	-19.9525	Ctrl	6.84032e-07	0.00172382	chr10	79621054	79622724	1671	-	ENSMUST00000168116.1	216148	Shc2	mm10_genes_exons
chr10	79622365	79622365	1	*	4.96584	70.2861	90.2386	-19.9525	Ctrl	6.84032e-07	0.00172382	chr10	79622255	79622565	311	-	ENSMUST00000020564.6	216148	Shc2	mm10_genes_exons
chr10	79622365	79622365	1	*	4.96584	70.2861	90.2386	-19.9525	Ctrl	6.84032e-07	0.00172382	chr10	79622255	79623080	826	-	ENSMUST00000166450.1	216148	Shc2	mm10_genes_exons
chr10	79622365	79622365	1	*	4.96584	70.2861	90.2386	-19.9525	Ctrl	6.84032e-07	0.00172382	chr10	79618091	79633187	15097	*	NA	NA	NA	mm10_cpg_inter
chr9	62158587	62158587	1	*	4.27125	71.8619	91.5152	-19.6533	Ctrl	1.94382e-05	0.0175764	chr9	62126787	62278064	151278	*	NA	NA	NA	mm10_cpg_inter
chr5	30342561	30342561	1	*	4.45925	47.7772	67.4048	-19.6277	Ctrl	8.22475e-06	0.00974111	chr5	30340916	30344915	4000	+	ENSMUST00000200183.4	381738	Drc1	mm10_genes_1to5kb
chr5	30342561	30342561	1	*	4.45925	47.7772	67.4048	-19.6277	Ctrl	8.22475e-06	0.00974111	chr5	30341752	30342667	916	+	ENSMUST00000101448.4	381738	Drc1	mm10_genes_introns
chr5	30342561	30342561	1	*	4.45925	47.7772	67.4048	-19.6277	Ctrl	8.22475e-06	0.00974111	chr5	30341909	30342667	759	+	ENSMUST00000200399.1	381738	Drc1	mm10_genes_introns
chr5	30342561	30342561	1	*	4.45925	47.7772	67.4048	-19.6277	Ctrl	8.22475e-06	0.00974111	chr5	30237021	30584171	347151	*	NA	NA	NA	mm10_cpg_inter
chr15	79160572	79160572	1	*	3.93988	40.396	59.9384	-19.5423	Ctrl	8.1523e-05	0.0449631	chr15	79159404	79163288	3885	-	ENSMUST00000230532.1	20665	Sox10	mm10_genes_introns
chr15	79160572	79160572	1	*	3.93988	40.396	59.9384	-19.5423	Ctrl	8.1523e-05	0.0449631	chr15	79159404	79163288	3885	-	ENSMUST00000040019.4	20665	Sox10	mm10_genes_introns
chr15	79160572	79160572	1	*	3.93988	40.396	59.9384	-19.5423	Ctrl	8.1523e-05	0.0449631	chr15	79159404	79164281	4878	-	ENSMUST00000230261.1	20665	Sox10	mm10_genes_introns
chr15	79160572	79160572	1	*	3.93988	40.396	59.9384	-19.5423	Ctrl	8.1523e-05	0.0449631	chr15	79159248	79161247	2000	*	NA	NA	NA	mm10_cpg_shelves
chr12	53323294	53323294	1	*	4.08624	42.4107	61.823	-19.4124	Ctrl	4.38411e-05	0.0302903	chr12	53248748	53501033	252286	+	ENSMUST00000223358.1	27386	Npas3	mm10_genes_introns
chr12	53323294	53323294	1	*	4.08624	42.4107	61.823	-19.4124	Ctrl	4.38411e-05	0.0302903	chr12	53248748	53354344	105597	+	ENSMUST00000101432.2	27386	Npas3	mm10_genes_introns
chr12	53323294	53323294	1	*	4.08624	42.4107	61.823	-19.4124	Ctrl	4.38411e-05	0.0302903	chr12	53253096	53501033	247938	+	ENSMUST00000220986.1	27386	Npas3	mm10_genes_introns
chr12	53323294	53323294	1	*	4.08624	42.4107	61.823	-19.4124	Ctrl	4.38411e-05	0.0302903	chr12	53253096	53501033	247938	+	ENSMUST00000223057.1	27386	Npas3	mm10_genes_introns
chr12	53323294	53323294	1	*	4.08624	42.4107	61.823	-19.4124	Ctrl	4.38411e-05	0.0302903	chr12	53257667	53703284	445618	*	NA	NA	NA	mm10_cpg_inter
chr5	119972528	119972528	1	*	4.24832	53.1787	72.5698	-19.3911	Ctrl	2.15377e-05	0.0187042	chr5	119871128	120112380	241253	*	NA	NA	NA	mm10_cpg_inter
chrX	86607132	86607132	1	*	4.03097	54.6162	73.9969	-19.3808	Ctrl	5.55464e-05	0.0352335	chrX	86196315	93282378	7086064	*	NA	NA	NA	mm10_cpg_inter
chr18	82956166	82956166	1	*	5.21155	80.7335	100	-19.2665	Ctrl	1.87268e-07	0.000668569	chr18	82955524	82957449	1926	+	ENSMUST00000171238.7	329003	Zfp516	mm10_genes_exons
chr18	82956166	82956166	1	*	5.21155	80.7335	100	-19.2665	Ctrl	1.87268e-07	0.000668569	chr18	82955524	82957449	1926	+	ENSMUST00000071233.6	329003	Zfp516	mm10_genes_exons
chr18	82956166	82956166	1	*	5.21155	80.7335	100	-19.2665	Ctrl	1.87268e-07	0.000668569	chr18	82955130	82957129	2000	*	NA	NA	NA	mm10_cpg_shores
chr11	79225020	79225020	1	*	4.69324	7.70478	26.9538	-19.249	Ctrl	2.68915e-06	0.00452098	chr11	79150667	79250018	99352	*	NA	NA	NA	mm10_cpg_inter
chr2	115894370	115894370	1	*	4.74194	78.9744	98.2222	-19.2479	Ctrl	2.11681e-06	0.00384492	chr2	115868804	115921671	52868	-	ENSMUST00000028639.12	17536	Meis2	mm10_genes_introns
chr2	115894370	115894370	1	*	4.74194	78.9744	98.2222	-19.2479	Ctrl	2.11681e-06	0.00384492	chr2	115868804	115921671	52868	-	ENSMUST00000102538.10	17536	Meis2	mm10_genes_introns
chr2	115894370	115894370	1	*	4.74194	78.9744	98.2222	-19.2479	Ctrl	2.11681e-06	0.00384492	chr2	115868804	115921671	52868	-	ENSMUST00000110907.7	17536	Meis2	mm10_genes_introns
chr2	115894370	115894370	1	*	4.74194	78.9744	98.2222	-19.2479	Ctrl	2.11681e-06	0.00384492	chr2	115868804	115921671	52868	-	ENSMUST00000110908.8	17536	Meis2	mm10_genes_introns
chr2	115894370	115894370	1	*	4.74194	78.9744	98.2222	-19.2479	Ctrl	2.11681e-06	0.00384492	chr2	115868804	115921671	52868	-	ENSMUST00000110906.8	17536	Meis2	mm10_genes_introns
chr2	115894370	115894370	1	*	4.74194	78.9744	98.2222	-19.2479	Ctrl	2.11681e-06	0.00384492	chr2	115868804	115921671	52868	-	ENSMUST00000074285.7	17536	Meis2	mm10_genes_introns
chr2	115894370	115894370	1	*	4.74194	78.9744	98.2222	-19.2479	Ctrl	2.11681e-06	0.00384492	chr2	115868804	115921671	52868	-	ENSMUST00000151279.7	17536	Meis2	mm10_genes_introns
chr2	115894370	115894370	1	*	4.74194	78.9744	98.2222	-19.2479	Ctrl	2.11681e-06	0.00384492	chr2	115864661	116058234	193574	*	NA	NA	NA	mm10_cpg_inter
chr9	63685659	63685659	1	*	5.13808	71.9715	91.2003	-19.2288	Ctrl	2.77556e-07	0.000904475	chr9	63667923	63757471	89549	-	ENSMUST00000034973.9	17127	Smad3	mm10_genes_introns
chr9	63685659	63685659	1	*	5.13808	71.9715	91.2003	-19.2288	Ctrl	2.77556e-07	0.000904475	chr9	63667923	63711915	43993	-	ENSMUST00000154323.7	17127	Smad3	mm10_genes_introns
chr9	63685659	63685659	1	*	5.13808	71.9715	91.2003	-19.2288	Ctrl	2.77556e-07	0.000904475	chr9	63667923	63751049	83127	-	ENSMUST00000133108.2	17127	Smad3	mm10_genes_introns
chr9	63685659	63685659	1	*	5.13808	71.9715	91.2003	-19.2288	Ctrl	2.77556e-07	0.000904475	chr9	63667923	63742969	75047	-	ENSMUST00000137065.1	17127	Smad3	mm10_genes_introns
chr9	63685659	63685659	1	*	5.13808	71.9715	91.2003	-19.2288	Ctrl	2.77556e-07	0.000904475	chr9	63606906	63753113	146208	*	NA	NA	NA	mm10_cpg_inter
chr7	11894093	11894093	1	*	5.00863	77.4941	96.7143	-19.2202	Ctrl	5.4819e-07	0.00147418	chr7	11891480	11900208	8729	-	ENSMUST00000210087.1	NA	NA	mm10_genes_introns
chr7	11894093	11894093	1	*	5.00863	77.4941	96.7143	-19.2202	Ctrl	5.4819e-07	0.00147418	chr7	10499396	12474242	1974847	*	NA	NA	NA	mm10_cpg_inter
chr1	132283022	132283022	1	*	4.04423	77.5798	96.6856	-19.1058	Ctrl	5.2496e-05	0.0341052	chr1	132279453	132283452	4000	+	ENSMUST00000159853.1	NA	NA	mm10_genes_1to5kb
chr1	132283022	132283022	1	*	4.04423	77.5798	96.6856	-19.1058	Ctrl	5.2496e-05	0.0341052	chr1	132281412	132285411	4000	-	ENSMUST00000185761.1	NA	NA	mm10_genes_1to5kb
chr1	132283022	132283022	1	*	4.04423	77.5798	96.6856	-19.1058	Ctrl	5.2496e-05	0.0341052	chr1	132233381	132294557	61177	*	NA	NA	NA	mm10_cpg_inter
chr16	31475712	31475712	1	*	4.41923	3.64144	22.7192	-19.0777	Ctrl	9.90531e-06	0.0111673	chr16	31474928	31476353	1426	+	ENSMUST00000232608.1	NA	NA	mm10_genes_exons
chr16	31475712	31475712	1	*	4.41923	3.64144	22.7192	-19.0777	Ctrl	9.90531e-06	0.0111673	chr16	31434037	31659524	225488	*	NA	NA	NA	mm10_cpg_inter
chr3	93211113	93211113	1	*	4.50762	71.1605	90.222	-19.0614	Ctrl	6.55588e-06	0.00844417	chr3	93200805	93221391	20587	+	ENSMUST00000194707.2	229574	Flg2	mm10_genes_exons
chr3	93211113	93211113	1	*	4.50762	71.1605	90.222	-19.0614	Ctrl	6.55588e-06	0.00844417	chr3	93204108	93213263	9156	+	ENSMUST00000098884.3	229574	Flg2	mm10_genes_introns
chr3	93211113	93211113	1	*	4.50762	71.1605	90.222	-19.0614	Ctrl	6.55588e-06	0.00844417	chr3	92029004	93439612	1410609	*	NA	NA	NA	mm10_cpg_inter
chr11	107305047	107305047	1	*	4.39487	29.295	48.3549	-19.0599	Ctrl	1.10838e-05	0.012075	chr11	107296271	107320792	24522	-	ENSMUST00000040380.12	71795	Pitpnc1	mm10_genes_introns
chr11	107305047	107305047	1	*	4.39487	29.295	48.3549	-19.0599	Ctrl	1.10838e-05	0.012075	chr11	107296271	107320792	24522	-	ENSMUST00000103064.9	71795	Pitpnc1	mm10_genes_introns
chr11	107305047	107305047	1	*	4.39487	29.295	48.3549	-19.0599	Ctrl	1.10838e-05	0.012075	chr11	107296271	107320792	24522	-	ENSMUST00000134763.1	71795	Pitpnc1	mm10_genes_introns
chr11	107305047	107305047	1	*	4.39487	29.295	48.3549	-19.0599	Ctrl	1.10838e-05	0.012075	chr11	107193487	107465063	271577	*	NA	NA	NA	mm10_cpg_inter
chr19	56320637	56320637	1	*	6.01246	32.8739	51.9014	-19.0275	Ctrl	1.82729e-09	1.87621e-05	chr19	56319471	56320822	1352	+	ENSMUST00000095948.10	226243	Habp2	mm10_genes_exons
chr19	56320637	56320637	1	*	6.01246	32.8739	51.9014	-19.0275	Ctrl	1.82729e-09	1.87621e-05	chr19	56320303	56320884	582	-	ENSMUST00000167239.7	18175	Nrap	mm10_genes_introns
chr19	56320637	56320637	1	*	6.01246	32.8739	51.9014	-19.0275	Ctrl	1.82729e-09	1.87621e-05	chr19	56320303	56320884	582	-	ENSMUST00000073536.12	18175	Nrap	mm10_genes_introns
chr19	56320637	56320637	1	*	6.01246	32.8739	51.9014	-19.0275	Ctrl	1.82729e-09	1.87621e-05	chr19	56320303	56320884	582	-	ENSMUST00000040711.14	18175	Nrap	mm10_genes_introns
chr19	56320637	56320637	1	*	6.01246	32.8739	51.9014	-19.0275	Ctrl	1.82729e-09	1.87621e-05	chr19	56320303	56320884	582	-	ENSMUST00000095947.10	18175	Nrap	mm10_genes_introns
chr19	56320637	56320637	1	*	6.01246	32.8739	51.9014	-19.0275	Ctrl	1.82729e-09	1.87621e-05	chr19	56320303	56320884	582	-	ENSMUST00000169099.7	18175	Nrap	mm10_genes_introns
chr19	56320637	56320637	1	*	6.01246	32.8739	51.9014	-19.0275	Ctrl	1.82729e-09	1.87621e-05	chr19	56320303	56320884	582	-	ENSMUST00000166203.1	18175	Nrap	mm10_genes_introns
chr19	56320637	56320637	1	*	6.01246	32.8739	51.9014	-19.0275	Ctrl	1.82729e-09	1.87621e-05	chr19	56319636	56320822	1187	+	ENSMUST00000095948.10	226243	Habp2	mm10_genes_3UTRs
chr19	56320637	56320637	1	*	6.01246	32.8739	51.9014	-19.0275	Ctrl	1.82729e-09	1.87621e-05	chr19	55899627	56392849	493223	*	NA	NA	NA	mm10_cpg_inter
chr7	101956241	101956241	1	*	3.98708	72.155	91.1669	-19.0118	Ctrl	6.68911e-05	0.0396674	chr7	101934318	101977379	43062	+	ENSMUST00000209639.1	101706	Numa1	mm10_genes_introns
chr7	101956241	101956241	1	*	3.98708	72.155	91.1669	-19.0118	Ctrl	6.68911e-05	0.0396674	chr7	101934176	101977379	43204	+	ENSMUST00000210679.1	101706	Numa1	mm10_genes_introns
chr7	101956241	101956241	1	*	3.98708	72.155	91.1669	-19.0118	Ctrl	6.68911e-05	0.0396674	chr7	101938288	101966066	27779	*	NA	NA	NA	mm10_cpg_inter
chr5	98002800	98002800	1	*	4.31666	46.7819	65.7801	-18.9982	Ctrl	1.58409e-05	0.0152682	chr5	98001951	98005950	4000	-	ENSMUST00000199517.1	NA	NA	mm10_genes_1to5kb
chr5	98002800	98002800	1	*	4.31666	46.7819	65.7801	-18.9982	Ctrl	1.58409e-05	0.0152682	chr5	97980035	98003226	23192	-	ENSMUST00000031281.13	71914	Antxr2	mm10_genes_introns
chr5	98002800	98002800	1	*	4.31666	46.7819	65.7801	-18.9982	Ctrl	1.58409e-05	0.0152682	chr5	97980035	98003226	23192	-	ENSMUST00000199088.1	71914	Antxr2	mm10_genes_introns
chr5	98002800	98002800	1	*	4.31666	46.7819	65.7801	-18.9982	Ctrl	1.58409e-05	0.0152682	chr5	97939759	98026522	86764	*	NA	NA	NA	mm10_cpg_inter
chr2	164403693	164403693	1	*	4.01243	8.10459	27.1017	-18.9971	Ctrl	6.00968e-05	0.0371095	chr2	164403319	164404458	1140	+	ENSMUST00000137427.7	19668	Rbpjl	mm10_genes_introns
chr2	164403693	164403693	1	*	4.01243	8.10459	27.1017	-18.9971	Ctrl	6.00968e-05	0.0371095	chr2	164403319	164404458	1140	+	ENSMUST00000017151.1	19668	Rbpjl	mm10_genes_introns
chr2	164403693	164403693	1	*	4.01243	8.10459	27.1017	-18.9971	Ctrl	6.00968e-05	0.0371095	chr2	164403319	164404458	1140	+	ENSMUST00000109356.1	19668	Rbpjl	mm10_genes_introns
chr2	164403693	164403693	1	*	4.01243	8.10459	27.1017	-18.9971	Ctrl	6.00968e-05	0.0371095	chr2	164401963	164404490	2528	-	ENSMUST00000109358.7	17183	Matn4	mm10_genes_introns
chr2	164403693	164403693	1	*	4.01243	8.10459	27.1017	-18.9971	Ctrl	6.00968e-05	0.0371095	chr2	164401963	164404490	2528	-	ENSMUST00000109359.7	17183	Matn4	mm10_genes_introns
chr2	164403693	164403693	1	*	4.01243	8.10459	27.1017	-18.9971	Ctrl	6.00968e-05	0.0371095	chr2	164401963	164404490	2528	-	ENSMUST00000103103.9	17183	Matn4	mm10_genes_introns
chr2	164403693	164403693	1	*	4.01243	8.10459	27.1017	-18.9971	Ctrl	6.00968e-05	0.0371095	chr2	164401963	164405097	3135	-	ENSMUST00000103104.1	17183	Matn4	mm10_genes_introns
chr2	164403693	164403693	1	*	4.01243	8.10459	27.1017	-18.9971	Ctrl	6.00968e-05	0.0371095	chr2	164401963	164404490	2528	-	ENSMUST00000154940.1	17183	Matn4	mm10_genes_introns
chr2	164403693	164403693	1	*	4.01243	8.10459	27.1017	-18.9971	Ctrl	6.00968e-05	0.0371095	chr2	164401045	164404396	3352	*	NA	NA	NA	mm10_cpg_shores
chr12	105494016	105494016	1	*	5.1874	2.85714	21.7984	-18.9413	Ctrl	2.13246e-07	0.000737987	chr12	105341582	105680841	339260	*	NA	NA	NA	mm10_cpg_inter
chr13	52567042	52567042	1	*	5.41347	47.9065	66.8448	-18.9383	Ctrl	6.18143e-08	0.000285495	chr13	52534804	52578829	44026	*	NA	NA	NA	mm10_cpg_inter
chr14	120405051	120405051	1	*	4.90727	79.0811	97.9831	-18.902	Ctrl	9.23531e-07	0.00212875	chr14	120404733	120428934	24202	+	ENSMUST00000088419.12	105559	Mbnl2	mm10_genes_introns
chr14	120405051	120405051	1	*	4.90727	79.0811	97.9831	-18.902	Ctrl	9.23531e-07	0.00212875	chr14	120404733	120428934	24202	+	ENSMUST00000227012.1	105559	Mbnl2	mm10_genes_introns
chr14	120405051	120405051	1	*	4.90727	79.0811	97.9831	-18.902	Ctrl	9.23531e-07	0.00212875	chr14	120404733	120428934	24202	+	ENSMUST00000167459.2	105559	Mbnl2	mm10_genes_introns
chr14	120405051	120405051	1	*	4.90727	79.0811	97.9831	-18.902	Ctrl	9.23531e-07	0.00212875	chr14	120404733	120428934	24202	+	ENSMUST00000226800.1	105559	Mbnl2	mm10_genes_introns
chr14	120405051	120405051	1	*	4.90727	79.0811	97.9831	-18.902	Ctrl	9.23531e-07	0.00212875	chr14	120404733	120428934	24202	+	ENSMUST00000227594.1	105559	Mbnl2	mm10_genes_introns
chr14	120405051	120405051	1	*	4.90727	79.0811	97.9831	-18.902	Ctrl	9.23531e-07	0.00212875	chr14	120396605	120428934	32330	+	ENSMUST00000227153.1	105559	Mbnl2	mm10_genes_introns
chr14	120405051	120405051	1	*	4.90727	79.0811	97.9831	-18.902	Ctrl	9.23531e-07	0.00212875	chr14	120062709	120473709	411001	*	NA	NA	NA	mm10_cpg_inter
chr1	10514903	10514903	1	*	3.93671	77.0471	95.9397	-18.8926	Ctrl	8.26061e-05	0.0453512	chr1	10484064	10595619	111556	-	ENSMUST00000153695.7	329093	Cpa6	mm10_genes_introns
chr1	10514903	10514903	1	*	3.93671	77.0471	95.9397	-18.8926	Ctrl	8.26061e-05	0.0453512	chr1	10488950	10595619	106670	-	ENSMUST00000035577.6	329093	Cpa6	mm10_genes_introns
chr1	10514903	10514903	1	*	3.93671	77.0471	95.9397	-18.8926	Ctrl	8.26061e-05	0.0453512	chr1	10237429	10801298	563870	*	NA	NA	NA	mm10_cpg_inter
chr8	120520515	120520515	1	*	3.94019	55.8135	74.6981	-18.8846	Ctrl	8.14181e-05	0.0449572	chr8	120519615	120520614	1000	+	ENSMUST00000182423.1	NA	NA	mm10_genes_promoters
chr8	120520515	120520515	1	*	3.94019	55.8135	74.6981	-18.8846	Ctrl	8.14181e-05	0.0449572	chr8	119910940	124295357	4384418	+	ENSMUST00000127664.1	108148	Galnt2	mm10_genes_introns
chr8	120520515	120520515	1	*	3.94019	55.8135	74.6981	-18.8846	Ctrl	8.14181e-05	0.0449572	chr8	120354180	120553583	199404	+	ENSMUST00000180448.2	382034	Gse1	mm10_genes_introns
chr8	120520515	120520515	1	*	3.94019	55.8135	74.6981	-18.8846	Ctrl	8.14181e-05	0.0449572	chr8	120489152	120553583	64432	+	ENSMUST00000034279.15	382034	Gse1	mm10_genes_introns
chr8	120520515	120520515	1	*	3.94019	55.8135	74.6981	-18.8846	Ctrl	8.14181e-05	0.0449572	chr8	120509362	120531769	22408	*	NA	NA	NA	mm10_cpg_inter
chr9	13699686	13699686	1	*	4.6876	81.1179	100	-18.8821	Ctrl	2.76423e-06	0.00460978	chr9	13697378	13702243	4866	+	ENSMUST00000159294.8	270118	Maml2	mm10_genes_introns
chr9	13699686	13699686	1	*	4.6876	81.1179	100	-18.8821	Ctrl	2.76423e-06	0.00460978	chr9	13697378	13702243	4866	+	ENSMUST00000034401.14	270118	Maml2	mm10_genes_introns
chr9	13699686	13699686	1	*	4.6876	81.1179	100	-18.8821	Ctrl	2.76423e-06	0.00460978	chr9	13697378	13702243	4866	+	ENSMUST00000177755.2	270118	Maml2	mm10_genes_introns
chr9	13699686	13699686	1	*	4.6876	81.1179	100	-18.8821	Ctrl	2.76423e-06	0.00460978	chr9	11281856	13745104	2463249	*	NA	NA	NA	mm10_cpg_inter
chr9	99822448	99822448	1	*	4.09293	63.3697	82.2429	-18.8732	Ctrl	4.25949e-05	0.029647	chr9	99634045	99864719	230675	*	NA	NA	NA	mm10_cpg_inter
chr2	75462875	75462875	1	*	5.03979	81.2602	100	-18.7398	Ctrl	4.66054e-07	0.00131881	chr2	75459624	75464724	5101	-	ENSMUST00000142828.1	NA	NA	mm10_genes_introns
chr2	75462875	75462875	1	*	5.03979	81.2602	100	-18.7398	Ctrl	4.66054e-07	0.00131881	chr2	75142155	75654687	512533	*	NA	NA	NA	mm10_cpg_inter
chr11	15516649	15516649	1	*	4.80883	71.288	89.9943	-18.7064	Ctrl	1.51814e-06	0.00301783	chr11	12468925	16253538	3784614	*	NA	NA	NA	mm10_cpg_inter
chr3	54766702	54766702	1	*	3.97568	73.2996	91.9979	-18.6983	Ctrl	7.0177e-05	0.0409141	chr3	54755695	54782154	26460	+	ENSMUST00000029371.2	55994	Smad9	mm10_genes_introns
chr3	54766702	54766702	1	*	3.97568	73.2996	91.9979	-18.6983	Ctrl	7.0177e-05	0.0409141	chr3	54759888	54782130	22243	*	NA	NA	NA	mm10_cpg_inter
chr11	109687237	109687237	1	*	7.12451	80.2271	98.9247	-18.6977	Ctrl	1.04449e-12	4.05525e-08	chr11	109683980	109687979	4000	-	ENSMUST00000144972.1	208659	Fam20a	mm10_genes_1to5kb
chr11	109687237	109687237	1	*	7.12451	80.2271	98.9247	-18.6977	Ctrl	1.04449e-12	4.05525e-08	chr11	109685528	109721311	35784	-	ENSMUST00000155559.7	208659	Fam20a	mm10_genes_introns
chr11	109687237	109687237	1	*	7.12451	80.2271	98.9247	-18.6977	Ctrl	1.04449e-12	4.05525e-08	chr11	109685528	109721311	35784	-	ENSMUST00000020938.7	208659	Fam20a	mm10_genes_introns
chr11	109687237	109687237	1	*	7.12451	80.2271	98.9247	-18.6977	Ctrl	1.04449e-12	4.05525e-08	chr11	109655288	109717319	62032	*	NA	NA	NA	mm10_cpg_inter
chr6	100357177	100357177	1	*	4.0021	71.4828	90.1746	-18.6919	Ctrl	6.27838e-05	0.0381058	chr6	100292231	100558932	266702	*	NA	NA	NA	mm10_cpg_inter
chr7	99374782	99374782	1	*	4.16666	56.9362	75.5972	-18.6609	Ctrl	3.09097e-05	0.0238489	chr7	99353157	99377323	24167	*	NA	NA	NA	mm10_cpg_inter
chr4	135179580	135179580	1	*	7.44643	45.5245	64.1629	-18.6384	Ctrl	9.5901e-14	5.95737e-09	chr4	135177823	135179822	2000	*	NA	NA	NA	mm10_cpg_shelves
chr9	21227830	21227830	1	*	4.19197	0.342466	18.9551	-18.6127	Ctrl	2.76538e-05	0.0221376	chr9	21226019	21230741	4723	+	ENSMUST00000181222.6	NA	NA	mm10_genes_introns
chr9	21227830	21227830	1	*	4.19197	0.342466	18.9551	-18.6127	Ctrl	2.76538e-05	0.0221376	chr9	21226019	21230741	4723	+	ENSMUST00000193429.1	NA	NA	mm10_genes_introns
chr9	21227830	21227830	1	*	4.19197	0.342466	18.9551	-18.6127	Ctrl	2.76538e-05	0.0221376	chr9	21188453	21229414	40962	*	NA	NA	NA	mm10_cpg_inter
chr14	70287770	70287770	1	*	4.02465	80.3396	98.9286	-18.5889	Ctrl	5.70598e-05	0.0358942	chr14	70267507	70289180	21674	-	ENSMUST00000228911.1	19057	Ppp3cc	mm10_genes_introns
chr14	70287770	70287770	1	*	4.02465	80.3396	98.9286	-18.5889	Ctrl	5.70598e-05	0.0358942	chr14	70267507	70289180	21674	-	ENSMUST00000078434.7	19057	Ppp3cc	mm10_genes_introns
chr14	70287770	70287770	1	*	4.02465	80.3396	98.9286	-18.5889	Ctrl	5.70598e-05	0.0358942	chr14	70267507	70289180	21674	-	ENSMUST00000228265.1	19057	Ppp3cc	mm10_genes_introns
chr14	70287770	70287770	1	*	4.02465	80.3396	98.9286	-18.5889	Ctrl	5.70598e-05	0.0358942	chr14	70286971	70288970	2000	*	NA	NA	NA	mm10_cpg_shores
chr15	83043398	83043398	1	*	4.21238	70.763	89.3344	-18.5714	Ctrl	2.52695e-05	0.0208432	chr15	82991525	83052530	61006	*	NA	NA	NA	mm10_cpg_inter
chr1	106803047	106803047	1	*	4.64722	58.3036	76.7189	-18.4153	Ctrl	3.36442e-06	0.00529108	chr1	106800782	109978431	3177650	*	NA	NA	NA	mm10_cpg_inter
chr7	119752237	119752237	1	*	4.42218	73.6535	92.0157	-18.3622	Ctrl	9.77106e-06	0.0110561	chr7	119751677	119752676	1000	+	ENSMUST00000208096.1	NA	NA	mm10_genes_promoters
chr7	119752237	119752237	1	*	4.42218	73.6535	92.0157	-18.3622	Ctrl	9.77106e-06	0.0110561	chr7	119748584	119789769	41186	*	NA	NA	NA	mm10_cpg_inter
chr18	44749993	44749993	1	*	4.49957	81.7236	100	-18.2764	Ctrl	6.80896e-06	0.008614	chr18	44724677	44759175	34499	-	ENSMUST00000089874.8	328949	Mcc	mm10_genes_introns
chr18	44749993	44749993	1	*	4.49957	81.7236	100	-18.2764	Ctrl	6.80896e-06	0.008614	chr18	44666254	44808022	141769	*	NA	NA	NA	mm10_cpg_inter
chr13	69716999	69716999	1	*	4.06346	77.5356	95.8093	-18.2737	Ctrl	4.83515e-05	0.0322794	chr13	69704174	69738557	34384	-	ENSMUST00000065118.6	76980	Ube2ql1	mm10_genes_introns
chr13	69716999	69716999	1	*	4.06346	77.5356	95.8093	-18.2737	Ctrl	4.83515e-05	0.0322794	chr13	69616271	69734587	118317	*	NA	NA	NA	mm10_cpg_inter
chr12	51546151	51546151	1	*	6.93091	73.0431	91.3128	-18.2696	Ctrl	4.18146e-12	1.33206e-07	chr12	51381623	51589086	207464	*	NA	NA	NA	mm10_cpg_inter
chr15	81944457	81944457	1	*	4.35604	75.5033	93.7077	-18.2044	Ctrl	1.32434e-05	0.0136658	chr15	81940731	81944730	4000	+	ENSMUST00000140209.1	105859	Csdc2	mm10_genes_1to5kb
chr15	81944457	81944457	1	*	4.35604	75.5033	93.7077	-18.2044	Ctrl	1.32434e-05	0.0136658	chr15	81941961	81945960	4000	+	ENSMUST00000152678.1	105859	Csdc2	mm10_genes_1to5kb
chr15	81944457	81944457	1	*	4.35604	75.5033	93.7077	-18.2044	Ctrl	1.32434e-05	0.0136658	chr15	81936988	81946630	9643	+	ENSMUST00000038757.7	105859	Csdc2	mm10_genes_introns
chr15	81944457	81944457	1	*	4.35604	75.5033	93.7077	-18.2044	Ctrl	1.32434e-05	0.0136658	chr15	81936988	81946630	9643	+	ENSMUST00000230633.1	105859	Csdc2	mm10_genes_introns
chr15	81944457	81944457	1	*	4.35604	75.5033	93.7077	-18.2044	Ctrl	1.32434e-05	0.0136658	chr15	81937314	81946630	9317	+	ENSMUST00000135663.1	105859	Csdc2	mm10_genes_introns
chr15	81944457	81944457	1	*	4.35604	75.5033	93.7077	-18.2044	Ctrl	1.32434e-05	0.0136658	chr15	81930378	81956280	25903	*	NA	NA	NA	mm10_cpg_inter
chr8	122793614	122793614	1	*	3.90536	65.1532	83.3475	-18.1943	Ctrl	9.40834e-05	0.0491958	chr8	119910940	124295357	4384418	+	ENSMUST00000127664.1	108148	Galnt2	mm10_genes_introns
chr8	122793614	122793614	1	*	3.90536	65.1532	83.3475	-18.1943	Ctrl	9.40834e-05	0.0491958	chr8	122790700	122802514	11815	+	ENSMUST00000015160.5	257633	Acsf3	mm10_genes_introns
chr8	122793614	122793614	1	*	3.90536	65.1532	83.3475	-18.1943	Ctrl	9.40834e-05	0.0491958	chr8	122790700	122802514	11815	+	ENSMUST00000212781.1	257633	Acsf3	mm10_genes_introns
chr8	122793614	122793614	1	*	3.90536	65.1532	83.3475	-18.1943	Ctrl	9.40834e-05	0.0491958	chr8	122790700	122802514	11815	+	ENSMUST00000212790.1	257633	Acsf3	mm10_genes_introns
chr8	122793614	122793614	1	*	3.90536	65.1532	83.3475	-18.1943	Ctrl	9.40834e-05	0.0491958	chr8	122779878	122860936	81059	*	NA	NA	NA	mm10_cpg_inter
chr3	66292492	66292492	1	*	4.05053	0	18.186	-18.186	Ctrl	5.1102e-05	0.0335566	chr3	66264167	66296602	32436	-	ENSMUST00000029419.7	72789	Veph1	mm10_genes_introns
chr3	66292492	66292492	1	*	4.05053	0	18.186	-18.186	Ctrl	5.1102e-05	0.0335566	chr3	66264167	66296602	32436	-	ENSMUST00000182815.1	72789	Veph1	mm10_genes_introns
chr3	66292492	66292492	1	*	4.05053	0	18.186	-18.186	Ctrl	5.1102e-05	0.0335566	chr3	66225067	66969458	744392	*	NA	NA	NA	mm10_cpg_inter
chr8	88375322	88375322	1	*	4.07168	80.1052	98.2469	-18.1417	Ctrl	4.6675e-05	0.0314815	chr8	88366356	88450052	83697	*	NA	NA	NA	mm10_cpg_inter
chr8	79733360	79733360	1	*	4.13838	78.1678	96.2853	-18.1175	Ctrl	3.49771e-05	0.0258845	chr8	79729251	79774931	45681	+	ENSMUST00000048147.8	68999	Anapc10	mm10_genes_introns
chr8	79733360	79733360	1	*	4.13838	78.1678	96.2853	-18.1175	Ctrl	3.49771e-05	0.0258845	chr8	79729251	79774931	45681	+	ENSMUST00000210812.1	68999	Anapc10	mm10_genes_introns
chr8	79733360	79733360	1	*	4.13838	78.1678	96.2853	-18.1175	Ctrl	3.49771e-05	0.0258845	chr8	79715931	80053401	337471	*	NA	NA	NA	mm10_cpg_inter
chr4	137114217	137114217	1	*	4.03862	66.862	84.9682	-18.1062	Ctrl	5.37655e-05	0.0345926	chr4	137052881	137272781	219901	*	NA	NA	NA	mm10_cpg_inter
chr6	28460393	28460393	1	*	5.55776	75.1576	93.247	-18.0893	Ctrl	2.73263e-08	0.000157629	chr6	28425799	28475814	50016	*	NA	NA	NA	mm10_cpg_inter
chr11	115435678	115435678	1	*	4.98627	5.69341	23.7087	-18.0153	Ctrl	6.15558e-07	0.00159808	chr11	115435545	115439544	4000	+	ENSMUST00000093914.4	432613	Trim80	mm10_genes_1to5kb
chr11	115435678	115435678	1	*	4.98627	5.69341	23.7087	-18.0153	Ctrl	6.15558e-07	0.00159808	chr11	115424295	115443895	19601	*	NA	NA	NA	mm10_cpg_inter
chr18	54821824	54821824	1	*	3.90016	77.0824	95.0911	-18.0086	Ctrl	9.61289e-05	0.0498666	chr18	54000296	54983839	983544	*	NA	NA	NA	mm10_cpg_inter
chr15	11851399	11851399	1	*	4.82	70.8923	88.8837	-17.9914	Ctrl	1.43556e-06	0.00292864	chr15	11848605	11851427	2823	-	ENSMUST00000066529.4	18162	Npr3	mm10_genes_introns
chr15	11851399	11851399	1	*	4.82	70.8923	88.8837	-17.9914	Ctrl	1.43556e-06	0.00292864	chr15	11848605	11851427	2823	-	ENSMUST00000226139.1	18162	Npr3	mm10_genes_introns
chr15	11851399	11851399	1	*	4.82	70.8923	88.8837	-17.9914	Ctrl	1.43556e-06	0.00292864	chr15	11848605	11851427	2823	-	ENSMUST00000228603.1	18162	Npr3	mm10_genes_introns
chr15	11851399	11851399	1	*	4.82	70.8923	88.8837	-17.9914	Ctrl	1.43556e-06	0.00292864	chr15	11848605	11851427	2823	-	ENSMUST00000228489.1	18162	Npr3	mm10_genes_introns
chr15	11851399	11851399	1	*	4.82	70.8923	88.8837	-17.9914	Ctrl	1.43556e-06	0.00292864	chr15	11403732	11899850	496119	*	NA	NA	NA	mm10_cpg_inter
chr5	124006498	124006498	1	*	4.12775	53.635	71.6131	-17.9781	Ctrl	3.66334e-05	0.0267825	chr5	124004641	124006738	2098	-	ENSMUST00000040967.8	330192	Vps37b	mm10_genes_exons
chr5	124006498	124006498	1	*	4.12775	53.635	71.6131	-17.9781	Ctrl	3.66334e-05	0.0267825	chr5	124006136	124006738	603	-	ENSMUST00000199306.1	330192	Vps37b	mm10_genes_exons
chr5	124006498	124006498	1	*	4.12775	53.635	71.6131	-17.9781	Ctrl	3.66334e-05	0.0267825	chr5	123978312	124027924	49613	*	NA	NA	NA	mm10_cpg_inter
chr7	79091128	79091128	1	*	4.03658	55.9855	73.9179	-17.9324	Ctrl	5.42363e-05	0.0347515	chr7	79090939	79091343	405	+	ENSMUST00000032835.6	11595	Acan	mm10_genes_exons
chr7	79091128	79091128	1	*	4.03658	55.9855	73.9179	-17.9324	Ctrl	5.42363e-05	0.0347515	chr7	79057525	79144836	87312	*	NA	NA	NA	mm10_cpg_inter
chr9	100580207	100580207	1	*	5.71741	79.8666	97.7901	-17.9235	Ctrl	1.08159e-08	7.46537e-05	chr9	100575171	100638886	63716	*	NA	NA	NA	mm10_cpg_inter
chr17	27473049	27473049	1	*	4.3532	65.3297	83.1648	-17.8352	Ctrl	1.34164e-05	0.0137773	chr17	27469890	27473889	4000	-	ENSMUST00000231818.1	NA	NA	mm10_genes_1to5kb
chr17	27473049	27473049	1	*	4.3532	65.3297	83.1648	-17.8352	Ctrl	1.34164e-05	0.0137773	chr17	27473020	27473124	105	-	ENSMUST00000231416.1	268934	Grm4	mm10_genes_5UTRs
chr17	27473049	27473049	1	*	4.3532	65.3297	83.1648	-17.8352	Ctrl	1.34164e-05	0.0137773	chr17	27472908	27473124	217	-	ENSMUST00000118489.7	268934	Grm4	mm10_genes_exons
chr17	27473049	27473049	1	*	4.3532	65.3297	83.1648	-17.8352	Ctrl	1.34164e-05	0.0137773	chr17	27472908	27473124	217	-	ENSMUST00000118161.2	268934	Grm4	mm10_genes_exons
chr17	27473049	27473049	1	*	4.3532	65.3297	83.1648	-17.8352	Ctrl	1.34164e-05	0.0137773	chr17	27472908	27473124	217	-	ENSMUST00000231416.1	268934	Grm4	mm10_genes_exons
chr17	27473049	27473049	1	*	4.3532	65.3297	83.1648	-17.8352	Ctrl	1.34164e-05	0.0137773	chr17	27472908	27473124	217	-	ENSMUST00000231809.1	268934	Grm4	mm10_genes_exons
chr17	27473049	27473049	1	*	4.3532	65.3297	83.1648	-17.8352	Ctrl	1.34164e-05	0.0137773	chr17	27472908	27473124	217	-	ENSMUST00000231290.1	268934	Grm4	mm10_genes_exons
chr17	27473049	27473049	1	*	4.3532	65.3297	83.1648	-17.8352	Ctrl	1.34164e-05	0.0137773	chr17	27472908	27473316	409	-	ENSMUST00000146277.7	268934	Grm4	mm10_genes_exons
chr17	27473049	27473049	1	*	4.3532	65.3297	83.1648	-17.8352	Ctrl	1.34164e-05	0.0137773	chr17	27472908	27473067	160	-	ENSMUST00000147865.1	268934	Grm4	mm10_genes_exons
chr17	27473049	27473049	1	*	4.3532	65.3297	83.1648	-17.8352	Ctrl	1.34164e-05	0.0137773	chr17	27454623	27502646	48024	-	ENSMUST00000232243.1	268934	Grm4	mm10_genes_introns
chr17	27473049	27473049	1	*	4.3532	65.3297	83.1648	-17.8352	Ctrl	1.34164e-05	0.0137773	chr17	27472907	27473150	244	*	NA	NA	NA	mm10_cpg_islands
chr17	70794658	70794658	1	*	3.96405	0	17.7975	-17.7975	Ctrl	7.36883e-05	0.0421696	chr17	70787210	70809187	21978	+	ENSMUST00000133983.7	224997	Dlgap1	mm10_genes_introns
chr17	70794658	70794658	1	*	3.96405	0	17.7975	-17.7975	Ctrl	7.36883e-05	0.0421696	chr17	70787210	70809187	21978	+	ENSMUST00000060072.11	224997	Dlgap1	mm10_genes_introns
chr17	70794658	70794658	1	*	3.96405	0	17.7975	-17.7975	Ctrl	7.36883e-05	0.0421696	chr17	70787210	70809187	21978	+	ENSMUST00000146730.8	224997	Dlgap1	mm10_genes_introns
chr17	70794658	70794658	1	*	3.96405	0	17.7975	-17.7975	Ctrl	7.36883e-05	0.0421696	chr17	70787210	70809187	21978	+	ENSMUST00000155016.7	224997	Dlgap1	mm10_genes_introns
chr17	70794658	70794658	1	*	3.96405	0	17.7975	-17.7975	Ctrl	7.36883e-05	0.0421696	chr17	70787210	70809187	21978	+	ENSMUST00000135938.7	224997	Dlgap1	mm10_genes_introns
chr17	70794658	70794658	1	*	3.96405	0	17.7975	-17.7975	Ctrl	7.36883e-05	0.0421696	chr17	70787210	70809187	21978	+	ENSMUST00000233173.1	224997	Dlgap1	mm10_genes_introns
chr17	70794658	70794658	1	*	3.96405	0	17.7975	-17.7975	Ctrl	7.36883e-05	0.0421696	chr17	70787210	70809187	21978	+	ENSMUST00000233283.1	224997	Dlgap1	mm10_genes_introns
chr17	70794658	70794658	1	*	3.96405	0	17.7975	-17.7975	Ctrl	7.36883e-05	0.0421696	chr17	70787210	70809187	21978	+	ENSMUST00000133717.8	224997	Dlgap1	mm10_genes_introns
chr17	70794658	70794658	1	*	3.96405	0	17.7975	-17.7975	Ctrl	7.36883e-05	0.0421696	chr17	70787210	70809187	21978	+	ENSMUST00000148486.7	224997	Dlgap1	mm10_genes_introns
chr17	70794658	70794658	1	*	3.96405	0	17.7975	-17.7975	Ctrl	7.36883e-05	0.0421696	chr17	70787210	70809187	21978	+	ENSMUST00000140728.7	224997	Dlgap1	mm10_genes_introns
chr17	70794658	70794658	1	*	3.96405	0	17.7975	-17.7975	Ctrl	7.36883e-05	0.0421696	chr17	70787210	70809187	21978	+	ENSMUST00000097288.3	224997	Dlgap1	mm10_genes_introns
chr17	70794658	70794658	1	*	3.96405	0	17.7975	-17.7975	Ctrl	7.36883e-05	0.0421696	chr17	70775275	70799986	24712	-	ENSMUST00000233559.1	NA	NA	mm10_genes_introns
chr17	70794658	70794658	1	*	3.96405	0	17.7975	-17.7975	Ctrl	7.36883e-05	0.0421696	chr17	70666786	70814057	147272	*	NA	NA	NA	mm10_cpg_inter
chr12	28557421	28557421	1	*	4.51879	62.7445	80.4811	-17.7366	Ctrl	6.21927e-06	0.00815926	chr12	28557342	28557450	109	-	ENSMUST00000110917.1	94041	Allc	mm10_genes_exons
chr12	28557421	28557421	1	*	4.51879	62.7445	80.4811	-17.7366	Ctrl	6.21927e-06	0.00815926	chr12	28557342	28557450	109	-	ENSMUST00000020965.13	94041	Allc	mm10_genes_exons
chr12	28557421	28557421	1	*	4.51879	62.7445	80.4811	-17.7366	Ctrl	6.21927e-06	0.00815926	chr12	28556395	28631374	74980	*	NA	NA	NA	mm10_cpg_inter
chr8	65289141	65289141	1	*	4.47739	46.3742	64.0851	-17.7109	Ctrl	7.55613e-06	0.00920366	chr8	64951790	66482223	1530434	*	NA	NA	NA	mm10_cpg_inter
chr11	115800712	115800712	1	*	4.54341	74.0689	91.6928	-17.6239	Ctrl	5.53518e-06	0.00746679	chr11	115800666	115802141	1476	-	ENSMUST00000041684.10	140721	Caskin2	mm10_genes_exons
chr11	115800712	115800712	1	*	4.54341	74.0689	91.6928	-17.6239	Ctrl	5.53518e-06	0.00746679	chr11	115800360	115800881	522	-	ENSMUST00000125658.1	140721	Caskin2	mm10_genes_exons
chr11	115800712	115800712	1	*	4.54341	74.0689	91.6928	-17.6239	Ctrl	5.53518e-06	0.00746679	chr11	115799544	115801543	2000	*	NA	NA	NA	mm10_cpg_shelves
chr13	111223462	111223462	1	*	5.30804	82.3829	100	-17.6171	Ctrl	1.10811e-07	0.000448443	chr13	111216667	111228941	12275	-	ENSMUST00000225326.1	73129	3110015C05Rik	mm10_genes_introns
chr13	111223462	111223462	1	*	5.30804	82.3829	100	-17.6171	Ctrl	1.10811e-07	0.000448443	chr13	110399617	111484768	1085152	*	NA	NA	NA	mm10_cpg_inter
chr19	43966161	43966161	1	*	5.16529	40.1604	57.7694	-17.609	Ctrl	2.40063e-07	0.000808279	chr19	43963831	43966174	2344	-	ENSMUST00000026210.4	93721	Cpn1	mm10_genes_introns
chr19	43966161	43966161	1	*	5.16529	40.1604	57.7694	-17.609	Ctrl	2.40063e-07	0.000808279	chr19	43963831	43966174	2344	-	ENSMUST00000131882.1	93721	Cpn1	mm10_genes_introns
chr19	43966161	43966161	1	*	5.16529	40.1604	57.7694	-17.609	Ctrl	2.40063e-07	0.000808279	chr19	43944480	44065462	120983	*	NA	NA	NA	mm10_cpg_inter
chr17	25722716	25722716	1	*	4.08446	70.4106	88.0064	-17.5958	Ctrl	4.41789e-05	0.0304063	chr17	25721902	25725901	4000	-	ENSMUST00000167940.1	214901	Chtf18	mm10_genes_1to5kb
chr17	25722716	25722716	1	*	4.08446	70.4106	88.0064	-17.5958	Ctrl	4.41789e-05	0.0304063	chr17	25720786	25724785	4000	-	ENSMUST00000169767.1	214901	Chtf18	mm10_genes_1to5kb
chr17	25722716	25722716	1	*	4.08446	70.4106	88.0064	-17.5958	Ctrl	4.41789e-05	0.0304063	chr17	25721899	25725898	4000	-	ENSMUST00000168060.1	214901	Chtf18	mm10_genes_1to5kb
chr17	25722716	25722716	1	*	4.08446	70.4106	88.0064	-17.5958	Ctrl	4.41789e-05	0.0304063	chr17	25722646	25722776	131	-	ENSMUST00000170575.7	214901	Chtf18	mm10_genes_exons
chr17	25722716	25722716	1	*	4.08446	70.4106	88.0064	-17.5958	Ctrl	4.41789e-05	0.0304063	chr17	25722646	25722776	131	-	ENSMUST00000048054.13	214901	Chtf18	mm10_genes_exons
chr17	25722716	25722716	1	*	4.08446	70.4106	88.0064	-17.5958	Ctrl	4.41789e-05	0.0304063	chr17	25722646	25722776	131	-	ENSMUST00000168914.1	214901	Chtf18	mm10_genes_exons
chr17	25722716	25722716	1	*	4.08446	70.4106	88.0064	-17.5958	Ctrl	4.41789e-05	0.0304063	chr17	25722646	25722776	131	-	ENSMUST00000170575.7	214901	Chtf18	mm10_genes_3UTRs
chr17	25722716	25722716	1	*	4.08446	70.4106	88.0064	-17.5958	Ctrl	4.41789e-05	0.0304063	chr17	25721683	25769595	47913	*	NA	NA	NA	mm10_cpg_inter
chr1	132525376	132525376	1	*	5.27079	81.7736	99.3157	-17.5421	Ctrl	1.35837e-07	0.000524111	chr1	132524394	132528393	4000	-	ENSMUST00000188065.6	21367	Cntn2	mm10_genes_1to5kb
chr1	132525376	132525376	1	*	5.27079	81.7736	99.3157	-17.5421	Ctrl	1.35837e-07	0.000524111	chr1	132525307	132525436	130	-	ENSMUST00000186487.6	21367	Cntn2	mm10_genes_exons
chr1	132525376	132525376	1	*	5.27079	81.7736	99.3157	-17.5421	Ctrl	1.35837e-07	0.000524111	chr1	132525307	132525436	130	-	ENSMUST00000086521.10	21367	Cntn2	mm10_genes_exons
chr1	132525376	132525376	1	*	5.27079	81.7736	99.3157	-17.5421	Ctrl	1.35837e-07	0.000524111	chr1	132525307	132525436	130	-	ENSMUST00000190601.6	21367	Cntn2	mm10_genes_exons
chr1	132525376	132525376	1	*	5.27079	81.7736	99.3157	-17.5421	Ctrl	1.35837e-07	0.000524111	chr1	132421991	132538783	116793	*	NA	NA	NA	mm10_cpg_inter
chr12	105605382	105605382	1	*	4.74937	77.9271	95.3728	-17.4457	Ctrl	2.04051e-06	0.00373006	chr12	105604091	105605428	1338	+	ENSMUST00000041229.4	12061	Bdkrb1	mm10_genes_exons
chr12	105605382	105605382	1	*	4.74937	77.9271	95.3728	-17.4457	Ctrl	2.04051e-06	0.00373006	chr12	105605182	105605428	247	+	ENSMUST00000041229.4	12061	Bdkrb1	mm10_genes_3UTRs
chr12	105605382	105605382	1	*	4.74937	77.9271	95.3728	-17.4457	Ctrl	2.04051e-06	0.00373006	chr12	105341582	105680841	339260	*	NA	NA	NA	mm10_cpg_inter
chr2	129333531	129333531	1	*	4.42141	59.4881	76.9231	-17.435	Ctrl	9.80574e-06	0.0110852	chr2	129301297	129589194	287898	*	NA	NA	NA	mm10_cpg_inter
chr3	122164947	122164947	1	*	4.36525	73.5519	90.9607	-17.4089	Ctrl	1.26976e-05	0.0132756	chr3	122163895	122166647	2753	+	ENSMUST00000013995.12	11304	Abca4	mm10_genes_introns
chr3	122164947	122164947	1	*	4.36525	73.5519	90.9607	-17.4089	Ctrl	1.26976e-05	0.0132756	chr3	122163895	122166647	2753	+	ENSMUST00000141135.4	11304	Abca4	mm10_genes_introns
chr3	122164947	122164947	1	*	4.36525	73.5519	90.9607	-17.4089	Ctrl	1.26976e-05	0.0132756	chr3	122163895	122166647	2753	+	ENSMUST00000137616.2	11304	Abca4	mm10_genes_introns
chr3	122164947	122164947	1	*	4.36525	73.5519	90.9607	-17.4089	Ctrl	1.26976e-05	0.0132756	chr3	122125169	122218702	93534	-	ENSMUST00000198484.1	NA	NA	mm10_genes_introns
chr3	122164947	122164947	1	*	4.36525	73.5519	90.9607	-17.4089	Ctrl	1.26976e-05	0.0132756	chr3	121957817	122241257	283441	*	NA	NA	NA	mm10_cpg_inter
chr7	141812857	141812857	1	*	4.31428	77.5643	94.9653	-17.401	Ctrl	1.60126e-05	0.0153626	chr7	141812751	141813008	258	+	ENSMUST00000155534.8	17833	Muc5ac	mm10_genes_introns
chr7	141812857	141812857	1	*	4.31428	77.5643	94.9653	-17.401	Ctrl	1.60126e-05	0.0153626	chr7	141812751	141813008	258	+	ENSMUST00000041924.13	17833	Muc5ac	mm10_genes_introns
chr7	141812857	141812857	1	*	4.31428	77.5643	94.9653	-17.401	Ctrl	1.60126e-05	0.0153626	chr7	141812751	141813008	258	+	ENSMUST00000163321.2	17833	Muc5ac	mm10_genes_introns
chr7	141812857	141812857	1	*	4.31428	77.5643	94.9653	-17.401	Ctrl	1.60126e-05	0.0153626	chr7	141697820	141898119	200300	*	NA	NA	NA	mm10_cpg_inter
chr11	69150958	69150958	1	*	4.07718	10.4303	27.8074	-17.3771	Ctrl	4.55851e-05	0.0310669	chr11	69138577	69231601	93025	*	NA	NA	NA	mm10_cpg_inter
chr9	88318000	88318000	1	*	5.80725	81.3822	98.75	-17.3678	Ctrl	6.3508e-09	5.02563e-05	chr9	87744060	88323103	579044	*	NA	NA	NA	mm10_cpg_inter
chr1	184897757	184897757	1	*	5.5468	82.1961	99.4898	-17.2937	Ctrl	2.90952e-08	0.000162828	chr1	184896789	184898878	2090	-	ENSMUST00000027929.9	226778	Mark1	mm10_genes_exons
chr1	184897757	184897757	1	*	5.5468	82.1961	99.4898	-17.2937	Ctrl	2.90952e-08	0.000162828	chr1	184896789	184898523	1735	-	ENSMUST00000027929.9	226778	Mark1	mm10_genes_3UTRs
chr1	184897757	184897757	1	*	5.5468	82.1961	99.4898	-17.2937	Ctrl	2.90952e-08	0.000162828	chr1	184887167	184952374	65208	*	NA	NA	NA	mm10_cpg_inter
chr5	112269641	112269641	1	*	4.44833	74.2579	91.5222	-17.2644	Ctrl	8.65408e-06	0.0101146	chr5	112233185	112272155	38971	*	NA	NA	NA	mm10_cpg_inter
chr14	46682837	46682837	1	*	3.92824	75.0708	92.3023	-17.2316	Ctrl	8.55714e-05	0.0464455	chr14	46393166	46756327	363162	*	NA	NA	NA	mm10_cpg_inter
chr7	54652785	54652785	1	*	3.97952	62.5454	79.7476	-17.2022	Ctrl	6.90559e-05	0.0404884	chr7	52009952	55790071	3780120	*	NA	NA	NA	mm10_cpg_inter
chr9	121460595	121460595	1	*	3.90343	58.0996	75.2934	-17.1938	Ctrl	9.48382e-05	0.0493826	chr9	121460359	121462610	2252	+	ENSMUST00000211187.1	67095	Trak1	mm10_genes_exons
chr9	121460595	121460595	1	*	3.90343	58.0996	75.2934	-17.1938	Ctrl	9.48382e-05	0.0493826	chr9	121460359	121460715	357	+	ENSMUST00000209446.1	67095	Trak1	mm10_genes_exons
chr9	121460595	121460595	1	*	3.90343	58.0996	75.2934	-17.1938	Ctrl	9.48382e-05	0.0493826	chr9	121460578	121466906	6329	+	ENSMUST00000211301.1	67095	Trak1	mm10_genes_introns
chr9	121460595	121460595	1	*	3.90343	58.0996	75.2934	-17.1938	Ctrl	9.48382e-05	0.0493826	chr9	121460578	121468984	8407	+	ENSMUST00000210798.2	67095	Trak1	mm10_genes_introns
chr9	121460595	121460595	1	*	3.90343	58.0996	75.2934	-17.1938	Ctrl	9.48382e-05	0.0493826	chr9	121460578	121468984	8407	+	ENSMUST00000045903.7	67095	Trak1	mm10_genes_introns
chr9	121460595	121460595	1	*	3.90343	58.0996	75.2934	-17.1938	Ctrl	9.48382e-05	0.0493826	chr9	121458593	121490279	31687	*	NA	NA	NA	mm10_cpg_inter
chr12	113138095	113138095	1	*	4.11969	39.2315	56.3818	-17.1502	Ctrl	3.79376e-05	0.0274192	chr12	113135236	113139235	4000	+	ENSMUST00000084882.8	68337	Crip2	mm10_genes_1to5kb
chr12	113138095	113138095	1	*	4.11969	39.2315	56.3818	-17.1502	Ctrl	3.79376e-05	0.0274192	chr12	113135572	113139571	4000	+	ENSMUST00000200380.4	68337	Crip2	mm10_genes_1to5kb
chr12	113138095	113138095	1	*	4.11969	39.2315	56.3818	-17.1502	Ctrl	3.79376e-05	0.0274192	chr12	113137808	113141807	4000	+	ENSMUST00000196015.4	68337	Crip2	mm10_genes_1to5kb
chr12	113138095	113138095	1	*	4.11969	39.2315	56.3818	-17.1502	Ctrl	3.79376e-05	0.0274192	chr12	113138050	113140049	2000	*	NA	NA	NA	mm10_cpg_shores
chr5	146685355	146685355	1	*	3.9104	73.2502	90.397	-17.1468	Ctrl	9.21429e-05	0.0486043	chr5	146589124	146790924	201801	*	NA	NA	NA	mm10_cpg_inter
chr5	105504091	105504091	1	*	4.22511	71.888	89.0302	-17.1422	Ctrl	2.38819e-05	0.0201022	chr5	105485231	105515377	30147	*	NA	NA	NA	mm10_cpg_inter
chr16	91985038	91985038	1	*	4.04925	77.0182	94.1369	-17.1187	Ctrl	5.13822e-05	0.0336663	chr16	91935752	92053975	118224	*	NA	NA	NA	mm10_cpg_inter
chr13	54851888	54851888	1	*	3.95298	58.2835	75.3678	-17.0843	Ctrl	7.71825e-05	0.0435352	chr13	54794024	54944689	150666	*	NA	NA	NA	mm10_cpg_inter
chr17	28883492	28883492	1	*	5.01116	72.7217	89.7793	-17.0575	Ctrl	5.41038e-07	0.00146127	chr17	28883479	28883563	85	+	ENSMUST00000056866.7	433091	Pnpla1	mm10_genes_exons
chr17	28883492	28883492	1	*	5.01116	72.7217	89.7793	-17.0575	Ctrl	5.41038e-07	0.00146127	chr17	28810616	28948167	137552	*	NA	NA	NA	mm10_cpg_inter
chr9	45417900	45417900	1	*	4.47836	62.8055	79.7686	-16.9631	Ctrl	7.52186e-06	0.00917988	chr9	45415091	45419090	4000	-	ENSMUST00000216490.1	NA	NA	mm10_genes_1to5kb
chr9	45417900	45417900	1	*	4.47836	62.8055	79.7686	-16.9631	Ctrl	7.52186e-06	0.00917988	chr9	45417396	45418828	1433	-	ENSMUST00000181230.1	74602	4833428L15Rik	mm10_genes_introns
chr9	45417900	45417900	1	*	4.47836	62.8055	79.7686	-16.9631	Ctrl	7.52186e-06	0.00917988	chr9	45374484	45426235	51752	*	NA	NA	NA	mm10_cpg_inter
chr2	172688542	172688542	1	*	3.93753	68.0954	85.0394	-16.9441	Ctrl	8.23242e-05	0.0452365	chr2	172555834	172724200	168367	*	NA	NA	NA	mm10_cpg_inter
chr12	71849439	71849439	1	*	4.23726	72.526	89.4311	-16.9051	Ctrl	2.26265e-05	0.0193603	chr12	71848292	71852291	4000	-	ENSMUST00000183329.1	NA	NA	mm10_genes_1to5kb
chr12	71849439	71849439	1	*	4.23726	72.526	89.4311	-16.9051	Ctrl	2.26265e-05	0.0193603	chr12	71831197	71895726	64530	+	ENSMUST00000223272.1	208846	Daam1	mm10_genes_introns
chr12	71849439	71849439	1	*	4.23726	72.526	89.4311	-16.9051	Ctrl	2.26265e-05	0.0193603	chr12	71831197	71895726	64530	+	ENSMUST00000222327.1	208846	Daam1	mm10_genes_introns
chr12	71849439	71849439	1	*	4.23726	72.526	89.4311	-16.9051	Ctrl	2.26265e-05	0.0193603	chr12	71831332	71895726	64395	+	ENSMUST00000221971.1	208846	Daam1	mm10_genes_introns
chr12	71849439	71849439	1	*	4.23726	72.526	89.4311	-16.9051	Ctrl	2.26265e-05	0.0193603	chr12	71831332	71895726	64395	+	ENSMUST00000085299.3	208846	Daam1	mm10_genes_introns
chr12	71849439	71849439	1	*	4.23726	72.526	89.4311	-16.9051	Ctrl	2.26265e-05	0.0193603	chr12	71835861	72066104	230244	*	NA	NA	NA	mm10_cpg_inter
chr5	131254683	131254683	1	*	4.04021	75.7823	92.5822	-16.7999	Ctrl	5.34037e-05	0.0344311	chr5	131151070	131306362	155293	-	ENSMUST00000086023.11	212996	Galnt17	mm10_genes_introns
chr5	131254683	131254683	1	*	4.04021	75.7823	92.5822	-16.7999	Ctrl	5.34037e-05	0.0344311	chr5	131151070	131306362	155293	-	ENSMUST00000160609.1	212996	Galnt17	mm10_genes_introns
chr5	131254683	131254683	1	*	4.04021	75.7823	92.5822	-16.7999	Ctrl	5.34037e-05	0.0344311	chr5	131151070	131306362	155293	-	ENSMUST00000160807.1	212996	Galnt17	mm10_genes_introns
chr5	131254683	131254683	1	*	4.04021	75.7823	92.5822	-16.7999	Ctrl	5.34037e-05	0.0344311	chr5	131151070	131306362	155293	-	ENSMUST00000161228.1	212996	Galnt17	mm10_genes_introns
chr5	131254683	131254683	1	*	4.04021	75.7823	92.5822	-16.7999	Ctrl	5.34037e-05	0.0344311	chr5	130453858	131302331	848474	*	NA	NA	NA	mm10_cpg_inter
chr9	16253682	16253682	1	*	4.36213	34.9061	51.6927	-16.7866	Ctrl	1.28801e-05	0.0134257	chr9	16247036	16374948	127913	-	ENSMUST00000217308.1	270120	Fat3	mm10_genes_introns
chr9	16253682	16253682	1	*	4.36213	34.9061	51.6927	-16.7866	Ctrl	1.28801e-05	0.0134257	chr9	16247036	16374948	127913	-	ENSMUST00000082170.5	270120	Fat3	mm10_genes_introns
chr9	16253682	16253682	1	*	4.36213	34.9061	51.6927	-16.7866	Ctrl	1.28801e-05	0.0134257	chr9	15714046	16497886	783841	*	NA	NA	NA	mm10_cpg_inter
chr1	57180052	57180052	1	*	4.58202	77.3765	94.1402	-16.7637	Ctrl	4.60509e-06	0.00660665	chr1	56981393	57373473	392081	*	NA	NA	NA	mm10_cpg_inter
chr1	155805754	155805754	1	*	3.95876	19.3946	36.1083	-16.7138	Ctrl	7.53408e-05	0.0429373	chr1	155803798	155812525	8728	-	ENSMUST00000035325.14	104009	Qsox1	mm10_genes_introns
chr1	155805754	155805754	1	*	3.95876	19.3946	36.1083	-16.7138	Ctrl	7.53408e-05	0.0429373	chr1	155803798	155812525	8728	-	ENSMUST00000111764.7	104009	Qsox1	mm10_genes_introns
chr1	155805754	155805754	1	*	3.95876	19.3946	36.1083	-16.7138	Ctrl	7.53408e-05	0.0429373	chr1	155803798	155812525	8728	-	ENSMUST00000194632.1	104009	Qsox1	mm10_genes_introns
chr1	155805754	155805754	1	*	3.95876	19.3946	36.1083	-16.7138	Ctrl	7.53408e-05	0.0429373	chr1	155803798	155812525	8728	-	ENSMUST00000151368.1	104009	Qsox1	mm10_genes_introns
chr1	155805754	155805754	1	*	3.95876	19.3946	36.1083	-16.7138	Ctrl	7.53408e-05	0.0429373	chr1	155803798	155812525	8728	-	ENSMUST00000140809.1	104009	Qsox1	mm10_genes_introns
chr1	155805754	155805754	1	*	3.95876	19.3946	36.1083	-16.7138	Ctrl	7.53408e-05	0.0429373	chr1	155747247	155808432	61186	*	NA	NA	NA	mm10_cpg_inter
chr16	91752624	91752624	1	*	5.41541	66.8854	83.5724	-16.687	Ctrl	6.11489e-08	0.000283475	chr16	91751099	91755098	4000	+	ENSMUST00000231974.1	16443	Itsn1	mm10_genes_1to5kb
chr16	91752624	91752624	1	*	5.41541	66.8854	83.5724	-16.687	Ctrl	6.11489e-08	0.000283475	chr16	91729600	91782160	52561	+	ENSMUST00000114001.7	16443	Itsn1	mm10_genes_introns
chr16	91752624	91752624	1	*	5.41541	66.8854	83.5724	-16.687	Ctrl	6.11489e-08	0.000283475	chr16	91729600	91782160	52561	+	ENSMUST00000113999.7	16443	Itsn1	mm10_genes_introns
chr16	91752624	91752624	1	*	5.41541	66.8854	83.5724	-16.687	Ctrl	6.11489e-08	0.000283475	chr16	91729600	91782160	52561	+	ENSMUST00000064797.11	16443	Itsn1	mm10_genes_introns
chr16	91752624	91752624	1	*	5.41541	66.8854	83.5724	-16.687	Ctrl	6.11489e-08	0.000283475	chr16	91729600	91782160	52561	+	ENSMUST00000114002.8	16443	Itsn1	mm10_genes_introns
chr16	91752624	91752624	1	*	5.41541	66.8854	83.5724	-16.687	Ctrl	6.11489e-08	0.000283475	chr16	91729600	91782160	52561	+	ENSMUST00000095909.9	16443	Itsn1	mm10_genes_introns
chr16	91752624	91752624	1	*	5.41541	66.8854	83.5724	-16.687	Ctrl	6.11489e-08	0.000283475	chr16	91729600	91782160	52561	+	ENSMUST00000056482.13	16443	Itsn1	mm10_genes_introns
chr16	91752624	91752624	1	*	5.41541	66.8854	83.5724	-16.687	Ctrl	6.11489e-08	0.000283475	chr16	91729600	91782160	52561	+	ENSMUST00000113996.7	16443	Itsn1	mm10_genes_introns
chr16	91752624	91752624	1	*	5.41541	66.8854	83.5724	-16.687	Ctrl	6.11489e-08	0.000283475	chr16	91729600	91782160	52561	+	ENSMUST00000139890.1	16443	Itsn1	mm10_genes_introns
chr16	91752624	91752624	1	*	5.41541	66.8854	83.5724	-16.687	Ctrl	6.11489e-08	0.000283475	chr16	91729600	91782160	52561	+	ENSMUST00000131983.7	16443	Itsn1	mm10_genes_introns
chr16	91752624	91752624	1	*	5.41541	66.8854	83.5724	-16.687	Ctrl	6.11489e-08	0.000283475	chr16	91729600	91782160	52561	+	ENSMUST00000113993.7	16443	Itsn1	mm10_genes_introns
chr16	91752624	91752624	1	*	5.41541	66.8854	83.5724	-16.687	Ctrl	6.11489e-08	0.000283475	chr16	91730576	91782160	51585	+	ENSMUST00000231535.1	16443	Itsn1	mm10_genes_introns
chr16	91752624	91752624	1	*	5.41541	66.8854	83.5724	-16.687	Ctrl	6.11489e-08	0.000283475	chr16	91686371	91926458	240088	-	ENSMUST00000159295.7	60364	Donson	mm10_genes_introns
chr16	91752624	91752624	1	*	5.41541	66.8854	83.5724	-16.687	Ctrl	6.11489e-08	0.000283475	chr16	91734159	91927350	193192	*	NA	NA	NA	mm10_cpg_inter
chr9	120512463	120512463	1	*	4.41708	69.1069	85.7599	-16.6531	Ctrl	1.00044e-05	0.0112688	chr9	120497085	120567380	70296	*	NA	NA	NA	mm10_cpg_inter
chr18	23576170	23576170	1	*	3.92277	59.1473	75.7928	-16.6456	Ctrl	8.75365e-05	0.0471177	chr18	23569776	23583083	13308	+	ENSMUST00000115832.3	13527	Dtna	mm10_genes_introns
chr18	23576170	23576170	1	*	3.92277	59.1473	75.7928	-16.6456	Ctrl	8.75365e-05	0.0471177	chr18	23569776	23583083	13308	+	ENSMUST00000221880.1	13527	Dtna	mm10_genes_introns
chr18	23576170	23576170	1	*	3.92277	59.1473	75.7928	-16.6456	Ctrl	8.75365e-05	0.0471177	chr18	23569776	23583083	13308	+	ENSMUST00000220904.1	13527	Dtna	mm10_genes_introns
chr18	23576170	23576170	1	*	3.92277	59.1473	75.7928	-16.6456	Ctrl	8.75365e-05	0.0471177	chr18	23569776	23583083	13308	+	ENSMUST00000047954.14	13527	Dtna	mm10_genes_introns
chr18	23576170	23576170	1	*	3.92277	59.1473	75.7928	-16.6456	Ctrl	8.75365e-05	0.0471177	chr18	23314955	23748257	433303	*	NA	NA	NA	mm10_cpg_inter
chrX	127902247	127902247	1	*	4.70429	78.246	94.8511	-16.6052	Ctrl	2.54745e-06	0.00437148	chrX	120297140	129745590	9448451	*	NA	NA	NA	mm10_cpg_inter
chr12	111798788	111798788	1	*	4.37056	73.5432	90.1216	-16.5784	Ctrl	1.23928e-05	0.0130546	chr12	111795679	111806007	10329	+	ENSMUST00000084941.11	16593	Klc1	mm10_genes_introns
chr12	111798788	111798788	1	*	4.37056	73.5432	90.1216	-16.5784	Ctrl	1.23928e-05	0.0130546	chr12	111795679	111806007	10329	+	ENSMUST00000122300.7	16593	Klc1	mm10_genes_introns
chr12	111798788	111798788	1	*	4.37056	73.5432	90.1216	-16.5784	Ctrl	1.23928e-05	0.0130546	chr12	111789460	111806007	16548	+	ENSMUST00000134578.1	16593	Klc1	mm10_genes_introns
chr12	111798788	111798788	1	*	4.37056	73.5432	90.1216	-16.5784	Ctrl	1.23928e-05	0.0130546	chr12	111795679	111806007	10329	+	ENSMUST00000141435.1	16593	Klc1	mm10_genes_introns
chr12	111798788	111798788	1	*	4.37056	73.5432	90.1216	-16.5784	Ctrl	1.23928e-05	0.0130546	chr12	111778624	111809649	31026	*	NA	NA	NA	mm10_cpg_inter
chr18	66761204	66761204	1	*	6.45101	68.1089	84.6851	-16.5763	Ctrl	1.1111e-10	1.97205e-06	chr18	66462955	67084228	621274	*	NA	NA	NA	mm10_cpg_inter
chr4	123275494	123275494	1	*	4.6485	74.7083	91.283	-16.5747	Ctrl	3.34352e-06	0.00526488	chr4	123275473	123276472	1000	-	ENSMUST00000120919.1	NA	NA	mm10_genes_promoters
chr4	123275494	123275494	1	*	4.6485	74.7083	91.283	-16.5747	Ctrl	3.34352e-06	0.00526488	chr4	123263394	123286679	23286	+	ENSMUST00000156807.1	230721	Pabpc4	mm10_genes_introns
chr4	123275494	123275494	1	*	4.6485	74.7083	91.283	-16.5747	Ctrl	3.34352e-06	0.00526488	chr4	123238081	123278606	40526	*	NA	NA	NA	mm10_cpg_inter
chr19	32516503	32516503	1	*	5.54575	81.7202	98.2277	-16.5076	Ctrl	2.92689e-08	0.000163066	chr19	32490657	32591557	100901	*	NA	NA	NA	mm10_cpg_inter
chr8	25158648	25158648	1	*	4.66979	62.0242	78.5206	-16.4964	Ctrl	3.01513e-06	0.00490314	chr8	25154552	25159820	5269	-	ENSMUST00000084512.10	320165	Tacc1	mm10_genes_exons
chr8	25158648	25158648	1	*	4.66979	62.0242	78.5206	-16.4964	Ctrl	3.01513e-06	0.00490314	chr8	25154552	25159820	5269	-	ENSMUST00000084030.5	320165	Tacc1	mm10_genes_exons
chr8	25158648	25158648	1	*	4.66979	62.0242	78.5206	-16.4964	Ctrl	3.01513e-06	0.00490314	chr8	25157729	25159820	2092	-	ENSMUST00000209441.1	320165	Tacc1	mm10_genes_exons
chr8	25158648	25158648	1	*	4.66979	62.0242	78.5206	-16.4964	Ctrl	3.01513e-06	0.00490314	chr8	25154552	25159751	5200	-	ENSMUST00000084512.10	320165	Tacc1	mm10_genes_3UTRs
chr8	25158648	25158648	1	*	4.66979	62.0242	78.5206	-16.4964	Ctrl	3.01513e-06	0.00490314	chr8	25154552	25159751	5200	-	ENSMUST00000084030.5	320165	Tacc1	mm10_genes_3UTRs
chr8	25158648	25158648	1	*	4.66979	62.0242	78.5206	-16.4964	Ctrl	3.01513e-06	0.00490314	chr8	25107170	25196753	89584	*	NA	NA	NA	mm10_cpg_inter
chr13	77438925	77438925	1	*	3.91305	83.5594	100	-16.4406	Ctrl	9.11365e-05	0.0482643	chr13	77334364	77612526	278163	+	ENSMUST00000168779.2	72371	2210408I21Rik	mm10_genes_introns
chr13	77438925	77438925	1	*	3.91305	83.5594	100	-16.4406	Ctrl	9.11365e-05	0.0482643	chr13	77139624	77704635	565012	*	NA	NA	NA	mm10_cpg_inter
chr3	101103714	101103714	1	*	4.41551	64.4164	80.7378	-16.3215	Ctrl	1.0077e-05	0.0113301	chr3	101080497	101110091	29595	-	ENSMUST00000102694.3	19221	Ptgfrn	mm10_genes_introns
chr3	101103714	101103714	1	*	4.41551	64.4164	80.7378	-16.3215	Ctrl	1.0077e-05	0.0113301	chr3	101084489	101105651	21163	*	NA	NA	NA	mm10_cpg_inter
chr14	47823798	47823798	1	*	4.04671	73.3862	89.6859	-16.2997	Ctrl	5.19433e-05	0.0338826	chr14	47654164	48116835	462672	*	NA	NA	NA	mm10_cpg_inter
chr14	34399155	34399155	1	*	4.27568	72.7847	89.067	-16.2823	Ctrl	1.90559e-05	0.017319	chr14	34397830	34399623	1794	+	ENSMUST00000111908.2	105450	Mmrn2	mm10_genes_exons
chr14	34399155	34399155	1	*	4.27568	72.7847	89.067	-16.2823	Ctrl	1.90559e-05	0.017319	chr14	34315461	34497971	182511	*	NA	NA	NA	mm10_cpg_inter
chr9	56595799	56595799	1	*	4.13118	78.9426	95.0915	-16.149	Ctrl	3.60902e-05	0.0265453	chr9	56422225	56615642	193418	*	NA	NA	NA	mm10_cpg_inter
chr13	51621511	51621511	1	*	4.58942	75.0048	91.1404	-16.1356	Ctrl	4.44483e-06	0.00642123	chr13	51599204	51640875	41672	*	NA	NA	NA	mm10_cpg_inter
chr19	23860115	23860115	1	*	3.96014	79.8597	95.9365	-16.0768	Ctrl	7.49043e-05	0.0427671	chr19	23759092	23892734	133643	+	ENSMUST00000025830.7	319924	Apba1	mm10_genes_introns
chr19	23860115	23860115	1	*	3.96014	79.8597	95.9365	-16.0768	Ctrl	7.49043e-05	0.0427671	chr19	23763314	23888737	125424	*	NA	NA	NA	mm10_cpg_inter
chr10	68424617	68424617	1	*	4.25663	83.2389	99.3147	-16.0758	Ctrl	2.07532e-05	0.0182779	chr10	68281312	69208586	927275	*	NA	NA	NA	mm10_cpg_inter
chr15	24653709	24653709	1	*	4.04217	81.2393	97.2205	-15.9812	Ctrl	5.29587e-05	0.0342592	chr15	13177415	25360174	12182760	*	NA	NA	NA	mm10_cpg_inter
chr17	28865014	28865014	1	*	4.09818	75.5328	91.495	-15.9622	Ctrl	4.16416e-05	0.0291961	chr17	28859072	28876811	17740	+	ENSMUST00000056866.7	433091	Pnpla1	mm10_genes_introns
chr17	28865014	28865014	1	*	4.09818	75.5328	91.495	-15.9622	Ctrl	4.16416e-05	0.0291961	chr17	28859072	28876811	17740	+	ENSMUST00000114737.7	433091	Pnpla1	mm10_genes_introns
chr17	28865014	28865014	1	*	4.09818	75.5328	91.495	-15.9622	Ctrl	4.16416e-05	0.0291961	chr17	28810616	28948167	137552	*	NA	NA	NA	mm10_cpg_inter
chr2	126436060	126436060	1	*	4.51313	67.7673	83.6979	-15.9306	Ctrl	6.38769e-06	0.00831873	chr2	126433946	126458242	24297	-	ENSMUST00000040128.11	241633	Atp8b4	mm10_genes_introns
chr2	126436060	126436060	1	*	4.51313	67.7673	83.6979	-15.9306	Ctrl	6.38769e-06	0.00831873	chr2	126433946	126458242	24297	-	ENSMUST00000040149.12	241633	Atp8b4	mm10_genes_introns
chr2	126436060	126436060	1	*	4.51313	67.7673	83.6979	-15.9306	Ctrl	6.38769e-06	0.00831873	chr2	126433946	126458242	24297	-	ENSMUST00000134977.7	241633	Atp8b4	mm10_genes_introns
chr2	126436060	126436060	1	*	4.51313	67.7673	83.6979	-15.9306	Ctrl	6.38769e-06	0.00831873	chr2	126433946	126458242	24297	-	ENSMUST00000147517.7	241633	Atp8b4	mm10_genes_introns
chr2	126436060	126436060	1	*	4.51313	67.7673	83.6979	-15.9306	Ctrl	6.38769e-06	0.00831873	chr2	126433946	126458242	24297	-	ENSMUST00000129187.1	241633	Atp8b4	mm10_genes_introns
chr2	126436060	126436060	1	*	4.51313	67.7673	83.6979	-15.9306	Ctrl	6.38769e-06	0.00831873	chr2	126156503	126548921	392419	*	NA	NA	NA	mm10_cpg_inter
chr2	4244088	4244088	1	*	3.98712	33.5956	49.5192	-15.9236	Ctrl	6.68794e-05	0.0396674	chr2	4018583	4431198	412616	+	ENSMUST00000177457.7	209630	Frmd4a	mm10_genes_introns
chr2	4244088	4244088	1	*	3.98712	33.5956	49.5192	-15.9236	Ctrl	6.68794e-05	0.0396674	chr2	4153111	4431198	278088	+	ENSMUST00000091497.10	209630	Frmd4a	mm10_genes_introns
chr2	4244088	4244088	1	*	3.98712	33.5956	49.5192	-15.9236	Ctrl	6.68794e-05	0.0396674	chr2	3717800	4397152	679353	*	NA	NA	NA	mm10_cpg_inter
chr1	92687521	92687521	1	*	7.48968	82.5007	98.3171	-15.8164	Ctrl	6.90417e-14	4.76541e-09	chr1	92646046	92827245	181200	*	NA	NA	NA	mm10_cpg_inter
chr4	148786213	148786213	1	*	4.10223	72.8175	88.6278	-15.8103	Ctrl	4.09191e-05	0.028819	chr4	148746988	148800155	53168	*	NA	NA	NA	mm10_cpg_inter
chr2	32534234	32534234	1	*	3.95343	5.93435	21.7352	-15.8009	Ctrl	7.70372e-05	0.0435027	chr2	32530332	32534331	4000	+	ENSMUST00000136816.7	98952	Fam102a	mm10_genes_1to5kb
chr2	32534234	32534234	1	*	3.95343	5.93435	21.7352	-15.8009	Ctrl	7.70372e-05	0.0435027	chr2	32530333	32534332	4000	+	ENSMUST00000133512.1	NA	NA	mm10_genes_1to5kb
chr2	32534234	32534234	1	*	3.95343	5.93435	21.7352	-15.8009	Ctrl	7.70372e-05	0.0435027	chr2	32530359	32534358	4000	+	ENSMUST00000048375.5	98952	Fam102a	mm10_genes_1to5kb
chr2	32534234	32534234	1	*	3.95343	5.93435	21.7352	-15.8009	Ctrl	7.70372e-05	0.0435027	chr2	32530733	32534732	4000	+	ENSMUST00000133366.1	98952	Fam102a	mm10_genes_1to5kb
chr2	32534234	32534234	1	*	3.95343	5.93435	21.7352	-15.8009	Ctrl	7.70372e-05	0.0435027	chr2	32533032	32535031	2000	*	NA	NA	NA	mm10_cpg_shores
chr17	82087754	82087754	1	*	4.34528	78.3439	94.1272	-15.7833	Ctrl	1.39096e-05	0.0140134	chr17	81674579	83210695	1536117	*	NA	NA	NA	mm10_cpg_inter
chr8	25910066	25910066	1	*	4.08125	59.9598	75.7245	-15.7646	Ctrl	4.47943e-05	0.0306625	chr8	25906680	25910679	4000	+	ENSMUST00000120653.7	16532	Kcnu1	mm10_genes_1to5kb
chr8	25910066	25910066	1	*	4.08125	59.9598	75.7245	-15.7646	Ctrl	4.47943e-05	0.0306625	chr8	25906692	25910691	4000	+	ENSMUST00000126226.1	16532	Kcnu1	mm10_genes_1to5kb
chr8	25910066	25910066	1	*	4.08125	59.9598	75.7245	-15.7646	Ctrl	4.47943e-05	0.0306625	chr8	25906013	25910849	4837	+	ENSMUST00000098858.10	16532	Kcnu1	mm10_genes_introns
chr8	25910066	25910066	1	*	4.08125	59.9598	75.7245	-15.7646	Ctrl	4.47943e-05	0.0306625	chr8	25844822	25972370	127549	*	NA	NA	NA	mm10_cpg_inter
chr2	163464739	163464739	1	*	4.44444	27.9571	43.7185	-15.7613	Ctrl	8.81218e-06	0.0102416	chr2	163442802	163468209	25408	*	NA	NA	NA	mm10_cpg_inter
chr5	144191446	144191446	1	*	4.30453	80.6375	96.3934	-15.756	Ctrl	1.6734e-05	0.0158463	chr5	144191021	144194441	3421	+	ENSMUST00000060747.7	17341	Bhlha15	mm10_genes_exons
chr5	144191446	144191446	1	*	4.30453	80.6375	96.3934	-15.756	Ctrl	1.6734e-05	0.0158463	chr5	144191197	144191482	286	*	NA	NA	NA	mm10_cpg_islands
chr3	88665044	88665044	1	*	4.39762	61.0997	76.8321	-15.7325	Ctrl	1.09443e-05	0.0120325	chr3	88648205	88681439	33235	*	NA	NA	NA	mm10_cpg_inter
chr3	103661732	103661732	1	*	4.01028	77.7951	93.503	-15.708	Ctrl	6.06472e-05	0.0372641	chr3	103580606	103786816	206211	*	NA	NA	NA	mm10_cpg_inter
chr6	123128511	123128511	1	*	3.92136	41.7287	57.4181	-15.6894	Ctrl	8.80488e-05	0.0472739	chr6	123128054	123139250	11197	+	ENSMUST00000161365.7	26888	Clec4a2	mm10_genes_introns
chr6	123128511	123128511	1	*	3.92136	41.7287	57.4181	-15.6894	Ctrl	8.80488e-05	0.0472739	chr6	123128054	123139250	11197	+	ENSMUST00000041779.12	26888	Clec4a2	mm10_genes_introns
chr6	123128511	123128511	1	*	3.92136	41.7287	57.4181	-15.6894	Ctrl	8.80488e-05	0.0472739	chr6	123128054	123139056	11003	+	ENSMUST00000032248.7	26888	Clec4a2	mm10_genes_introns
chr6	123128511	123128511	1	*	3.92136	41.7287	57.4181	-15.6894	Ctrl	8.80488e-05	0.0472739	chr6	122879042	124410622	1531581	*	NA	NA	NA	mm10_cpg_inter
chr4	4019451	4019451	1	*	5.52993	77.5734	93.2487	-15.6752	Ctrl	3.2036e-08	0.00017305	chr4	4017622	4021621	4000	-	ENSMUST00000126274.1	242285	Sdr16c5	mm10_genes_1to5kb
chr4	4019451	4019451	1	*	5.52993	77.5734	93.2487	-15.6752	Ctrl	3.2036e-08	0.00017305	chr4	4019449	4019663	215	-	ENSMUST00000040925.3	242285	Sdr16c5	mm10_genes_5UTRs
chr4	4019451	4019451	1	*	5.52993	77.5734	93.2487	-15.6752	Ctrl	3.2036e-08	0.00017305	chr4	4019449	4019663	215	-	ENSMUST00000040925.3	242285	Sdr16c5	mm10_genes_exons
chr4	4019451	4019451	1	*	5.52993	77.5734	93.2487	-15.6752	Ctrl	3.2036e-08	0.00017305	chr4	3943320	4134423	191104	*	NA	NA	NA	mm10_cpg_inter
chr8	109733008	109733008	1	*	5.17989	82.3543	98.0199	-15.6656	Ctrl	2.2202e-07	0.00075572	chr8	109732114	109733113	1000	-	ENSMUST00000212894.1	NA	NA	mm10_genes_promoters
chr8	109733008	109733008	1	*	5.17989	82.3543	98.0199	-15.6656	Ctrl	2.2202e-07	0.00075572	chr8	109726451	109733742	7292	-	ENSMUST00000093162.3	52335	Atxn1l	mm10_genes_exons
chr8	109733008	109733008	1	*	5.17989	82.3543	98.0199	-15.6656	Ctrl	2.2202e-07	0.00075572	chr8	109726455	109733742	7288	-	ENSMUST00000212605.1	52335	Atxn1l	mm10_genes_exons
chr8	109733008	109733008	1	*	5.17989	82.3543	98.0199	-15.6656	Ctrl	2.2202e-07	0.00075572	chr8	109728420	109733280	4861	*	NA	NA	NA	mm10_cpg_inter
chr2	172179734	172179734	1	*	4.54002	72.0179	87.6375	-15.6196	Ctrl	5.62485e-06	0.0075631	chr2	172047478	172341328	293851	*	NA	NA	NA	mm10_cpg_inter
chr18	81898509	81898509	1	*	5.03098	83.5067	99.1228	-15.6161	Ctrl	4.87991e-07	0.00136518	chr18	81514597	81912241	397645	*	NA	NA	NA	mm10_cpg_inter
chr8	94949829	94949829	1	*	4.67343	76.0656	91.6527	-15.5872	Ctrl	2.96207e-06	0.00484859	chr8	94922247	95076876	154630	*	NA	NA	NA	mm10_cpg_inter
chr10	119635179	119635179	1	*	4.23461	20.1143	35.694	-15.5797	Ctrl	2.28946e-05	0.0195091	chr10	119454423	119929900	475478	+	ENSMUST00000077871.13	74053	Grip1	mm10_genes_introns
chr10	119635179	119635179	1	*	4.23461	20.1143	35.694	-15.5797	Ctrl	2.28946e-05	0.0195091	chr10	119454423	119897714	443292	+	ENSMUST00000041962.15	74053	Grip1	mm10_genes_introns
chr10	119635179	119635179	1	*	4.23461	20.1143	35.694	-15.5797	Ctrl	2.28946e-05	0.0195091	chr10	119454423	119897714	443292	+	ENSMUST00000147356.8	74053	Grip1	mm10_genes_introns
chr10	119635179	119635179	1	*	4.23461	20.1143	35.694	-15.5797	Ctrl	2.28946e-05	0.0195091	chr10	119458753	120085621	626869	*	NA	NA	NA	mm10_cpg_inter
chr1	48290395	48290395	1	*	5.28589	66.4143	81.9837	-15.5694	Ctrl	1.25098e-07	0.000490288	chr1	46858054	50923046	4064993	*	NA	NA	NA	mm10_cpg_inter
chr5	128524424	128524424	1	*	4.44694	33.0974	48.5759	-15.4786	Ctrl	8.71016e-06	0.0101515	chr5	128437058	128595948	158891	*	NA	NA	NA	mm10_cpg_inter
chr12	105372212	105372212	1	*	4.47329	51.418	66.8912	-15.4732	Ctrl	7.70238e-06	0.00930878	chr12	105337560	105381344	43785	+	ENSMUST00000180458.8	69952	Tunar	mm10_genes_introns
chr12	105372212	105372212	1	*	4.47329	51.418	66.8912	-15.4732	Ctrl	7.70238e-06	0.00930878	chr12	105337560	105381344	43785	+	ENSMUST00000180503.2	69952	Tunar	mm10_genes_introns
chr12	105372212	105372212	1	*	4.47329	51.418	66.8912	-15.4732	Ctrl	7.70238e-06	0.00930878	chr12	105341582	105680841	339260	*	NA	NA	NA	mm10_cpg_inter
chr17	14195917	14195917	1	*	4.08673	82.3378	97.7933	-15.4555	Ctrl	4.37495e-05	0.0302641	chr17	14195052	14197311	2260	-	ENSMUST00000053218.6	240025	Dact2	mm10_genes_exons
chr17	14195917	14195917	1	*	4.08673	82.3378	97.7933	-15.4555	Ctrl	4.37495e-05	0.0302641	chr17	13765711	14198985	433275	*	NA	NA	NA	mm10_cpg_inter
chrX	69747849	69747849	1	*	4.06447	79.2409	94.6624	-15.4215	Ctrl	4.81423e-05	0.0321743	chrX	69725447	69767181	41735	+	ENSMUST00000033532.6	14266	Aff2	mm10_genes_introns
chrX	69747849	69747849	1	*	4.06447	79.2409	94.6624	-15.4215	Ctrl	4.81423e-05	0.0321743	chrX	69725447	69767181	41735	+	ENSMUST00000143097.1	14266	Aff2	mm10_genes_introns
chrX	69747849	69747849	1	*	4.06447	79.2409	94.6624	-15.4215	Ctrl	4.81423e-05	0.0321743	chrX	69364751	70360870	996120	*	NA	NA	NA	mm10_cpg_inter
chr14	76488682	76488682	1	*	4.01057	83.6212	99.0385	-15.4173	Ctrl	6.05717e-05	0.0372507	chr14	76419010	76505248	86239	+	ENSMUST00000110888.7	21807	Tsc22d1	mm10_genes_introns
chr14	76488682	76488682	1	*	4.01057	83.6212	99.0385	-15.4173	Ctrl	6.05717e-05	0.0372507	chr14	76419010	76505248	86239	+	ENSMUST00000048371.14	21807	Tsc22d1	mm10_genes_introns
chr14	76488682	76488682	1	*	4.01057	83.6212	99.0385	-15.4173	Ctrl	6.05717e-05	0.0372507	chr14	76477024	76505248	28225	+	ENSMUST00000140251.8	21807	Tsc22d1	mm10_genes_introns
chr14	76488682	76488682	1	*	4.01057	83.6212	99.0385	-15.4173	Ctrl	6.05717e-05	0.0372507	chr14	76487925	76505248	17324	+	ENSMUST00000142683.7	21807	Tsc22d1	mm10_genes_introns
chr14	76488682	76488682	1	*	4.01057	83.6212	99.0385	-15.4173	Ctrl	6.05717e-05	0.0372507	chr14	76488676	76505248	16573	+	ENSMUST00000101618.8	21807	Tsc22d1	mm10_genes_introns
chr14	76488682	76488682	1	*	4.01057	83.6212	99.0385	-15.4173	Ctrl	6.05717e-05	0.0372507	chr14	76420552	76500146	79595	*	NA	NA	NA	mm10_cpg_inter
chr5	146979506	146979506	1	*	4.73216	80.9179	96.332	-15.4141	Ctrl	2.22138e-06	0.00397672	chr5	146967808	147025219	57412	*	NA	NA	NA	mm10_cpg_inter
chr4	124644081	124644081	1	*	4.93222	36.3595	51.7638	-15.4043	Ctrl	8.13023e-07	0.00193877	chr4	124529018	124656839	127822	-	ENSMUST00000184062.1	NA	NA	mm10_genes_introns
chr4	124644081	124644081	1	*	4.93222	36.3595	51.7638	-15.4043	Ctrl	8.13023e-07	0.00193877	chr4	124579877	124652781	72905	*	NA	NA	NA	mm10_cpg_inter
chr9	113989356	113989356	1	*	5.32331	75.4064	90.8077	-15.4014	Ctrl	1.01894e-07	0.000424808	chr9	113989310	113989436	127	-	ENSMUST00000117537.7	72179	Fbxl2	mm10_genes_exons
chr9	113989356	113989356	1	*	5.32331	75.4064	90.8077	-15.4014	Ctrl	1.01894e-07	0.000424808	chr9	113989310	113989436	127	-	ENSMUST00000035090.13	72179	Fbxl2	mm10_genes_exons
chr9	113989356	113989356	1	*	5.32331	75.4064	90.8077	-15.4014	Ctrl	1.01894e-07	0.000424808	chr9	113989310	113989436	127	-	ENSMUST00000143180.7	72179	Fbxl2	mm10_genes_exons
chr9	113989356	113989356	1	*	5.32331	75.4064	90.8077	-15.4014	Ctrl	1.01894e-07	0.000424808	chr9	113989310	113989436	127	-	ENSMUST00000139757.7	72179	Fbxl2	mm10_genes_exons
chr9	113989356	113989356	1	*	5.32331	75.4064	90.8077	-15.4014	Ctrl	1.01894e-07	0.000424808	chr9	113989310	113989436	127	-	ENSMUST00000143180.7	72179	Fbxl2	mm10_genes_3UTRs
chr9	113989356	113989356	1	*	5.32331	75.4064	90.8077	-15.4014	Ctrl	1.01894e-07	0.000424808	chr9	113989107	113991106	2000	*	NA	NA	NA	mm10_cpg_shores
chr9	117102490	117102490	1	*	5.28657	64.3814	79.7653	-15.3839	Ctrl	1.24631e-07	0.000490288	chr9	117056796	117109960	53165	-	ENSMUST00000111773.9	207181	Rbms3	mm10_genes_introns
chr9	117102490	117102490	1	*	5.28657	64.3814	79.7653	-15.3839	Ctrl	1.24631e-07	0.000490288	chr9	117056796	117109960	53165	-	ENSMUST00000068962.13	207181	Rbms3	mm10_genes_introns
chr9	117102490	117102490	1	*	5.28657	64.3814	79.7653	-15.3839	Ctrl	1.24631e-07	0.000490288	chr9	117056796	117109960	53165	-	ENSMUST00000174868.7	207181	Rbms3	mm10_genes_introns
chr9	117102490	117102490	1	*	5.28657	64.3814	79.7653	-15.3839	Ctrl	1.24631e-07	0.000490288	chr9	117056796	117109960	53165	-	ENSMUST00000164018.8	207181	Rbms3	mm10_genes_introns
chr9	117102490	117102490	1	*	5.28657	64.3814	79.7653	-15.3839	Ctrl	1.24631e-07	0.000490288	chr9	117056796	117109960	53165	-	ENSMUST00000111772.9	207181	Rbms3	mm10_genes_introns
chr9	117102490	117102490	1	*	5.28657	64.3814	79.7653	-15.3839	Ctrl	1.24631e-07	0.000490288	chr9	117056796	117109960	53165	-	ENSMUST00000044901.13	207181	Rbms3	mm10_genes_introns
chr9	117102490	117102490	1	*	5.28657	64.3814	79.7653	-15.3839	Ctrl	1.24631e-07	0.000490288	chr9	117056796	117109960	53165	-	ENSMUST00000069095.11	207181	Rbms3	mm10_genes_introns
chr9	117102490	117102490	1	*	5.28657	64.3814	79.7653	-15.3839	Ctrl	1.24631e-07	0.000490288	chr9	117056796	117109960	53165	-	ENSMUST00000172564.2	207181	Rbms3	mm10_genes_introns
chr9	117102490	117102490	1	*	5.28657	64.3814	79.7653	-15.3839	Ctrl	1.24631e-07	0.000490288	chr9	117056796	117109960	53165	-	ENSMUST00000174276.7	207181	Rbms3	mm10_genes_introns
chr9	117102490	117102490	1	*	5.28657	64.3814	79.7653	-15.3839	Ctrl	1.24631e-07	0.000490288	chr9	117056796	117109960	53165	-	ENSMUST00000084824.6	207181	Rbms3	mm10_genes_introns
chr9	117102490	117102490	1	*	5.28657	64.3814	79.7653	-15.3839	Ctrl	1.24631e-07	0.000490288	chr9	116179440	117868167	1688728	*	NA	NA	NA	mm10_cpg_inter
chr13	59121502	59121502	1	*	4.38792	83.601	98.9656	-15.3646	Ctrl	1.14438e-05	0.0122991	chr13	59060463	59126432	65970	+	ENSMUST00000225488.1	18212	Ntrk2	mm10_genes_introns
chr13	59121502	59121502	1	*	4.38792	83.601	98.9656	-15.3646	Ctrl	1.14438e-05	0.0122991	chr13	59060463	59126432	65970	+	ENSMUST00000079828.6	18212	Ntrk2	mm10_genes_introns
chr13	59121502	59121502	1	*	4.38792	83.601	98.9656	-15.3646	Ctrl	1.14438e-05	0.0122991	chr13	58812770	59552636	739867	*	NA	NA	NA	mm10_cpg_inter
chr4	57142443	57142443	1	*	8.03248	0.757576	16.0479	-15.2903	Ctrl	9.55207e-16	1.48344e-10	chr4	57139193	57143192	4000	-	ENSMUST00000136337.7	54357	Epb41l4b	mm10_genes_1to5kb
chr4	57142443	57142443	1	*	8.03248	0.757576	16.0479	-15.2903	Ctrl	9.55207e-16	1.48344e-10	chr4	57103529	57142847	39319	-	ENSMUST00000095076.9	54357	Epb41l4b	mm10_genes_introns
chr4	57142443	57142443	1	*	8.03248	0.757576	16.0479	-15.2903	Ctrl	9.55207e-16	1.48344e-10	chr4	57103529	57142847	39319	-	ENSMUST00000030142.3	54357	Epb41l4b	mm10_genes_introns
chr4	57142443	57142443	1	*	8.03248	0.757576	16.0479	-15.2903	Ctrl	9.55207e-16	1.48344e-10	chr4	57142147	57142825	679	*	NA	NA	NA	mm10_cpg_shores
chr1	68625154	68625154	1	*	4.99857	36.9388	52.225	-15.2862	Ctrl	5.77583e-07	0.00153004	chr1	68560683	68740381	179699	-	ENSMUST00000119142.7	13869	Erbb4	mm10_genes_introns
chr1	68625154	68625154	1	*	4.99857	36.9388	52.225	-15.2862	Ctrl	5.77583e-07	0.00153004	chr1	68560683	68740381	179699	-	ENSMUST00000121473.7	13869	Erbb4	mm10_genes_introns
chr1	68625154	68625154	1	*	4.99857	36.9388	52.225	-15.2862	Ctrl	5.77583e-07	0.00153004	chr1	68560683	68740381	179699	-	ENSMUST00000153432.1	13869	Erbb4	mm10_genes_introns
chr1	68625154	68625154	1	*	4.99857	36.9388	52.225	-15.2862	Ctrl	5.77583e-07	0.00153004	chr1	67042938	69103033	2060096	*	NA	NA	NA	mm10_cpg_inter
chr2	31423127	31423127	1	*	4.92398	39.0132	54.2747	-15.2615	Ctrl	8.47996e-07	0.00199536	chr2	31423090	31423356	267	+	ENSMUST00000113532.8	NA	NA	mm10_genes_exons
chr2	31423127	31423127	1	*	4.92398	39.0132	54.2747	-15.2615	Ctrl	8.47996e-07	0.00199536	chr2	31423090	31423356	267	+	ENSMUST00000226996.1	NA	NA	mm10_genes_exons
chr2	31423127	31423127	1	*	4.92398	39.0132	54.2747	-15.2615	Ctrl	8.47996e-07	0.00199536	chr2	31423090	31423356	267	+	ENSMUST00000226996.1	NA	NA	mm10_genes_3UTRs
chr2	31423127	31423127	1	*	4.92398	39.0132	54.2747	-15.2615	Ctrl	8.47996e-07	0.00199536	chr2	31318728	31456009	137282	*	NA	NA	NA	mm10_cpg_inter
chr3	90587055	90587055	1	*	5.77096	0	15.2487	-15.2487	Ctrl	7.88212e-09	5.935e-05	chr3	90585247	90589246	4000	+	ENSMUST00000179550.1	628324	S100a2	mm10_genes_1to5kb
chr3	90587055	90587055	1	*	5.77096	0	15.2487	-15.2487	Ctrl	7.88212e-09	5.935e-05	chr3	90584812	90601779	16968	+	ENSMUST00000200508.4	20197	S100a3	mm10_genes_introns
chr3	90587055	90587055	1	*	5.77096	0	15.2487	-15.2487	Ctrl	7.88212e-09	5.935e-05	chr3	90586981	90601779	14799	+	ENSMUST00000200290.4	20197	S100a3	mm10_genes_introns
chr3	90587055	90587055	1	*	5.77096	0	15.2487	-15.2487	Ctrl	7.88212e-09	5.935e-05	chr3	90513670	92020517	1506848	*	NA	NA	NA	mm10_cpg_inter
chr19	47247972	47247972	1	*	3.95458	14.9581	30.1921	-15.234	Ctrl	7.66692e-05	0.0433958	chr19	47240672	47253118	12447	+	ENSMUST00000111808.9	18011	Neurl1a	mm10_genes_introns
chr19	47247972	47247972	1	*	3.95458	14.9581	30.1921	-15.234	Ctrl	7.66692e-05	0.0433958	chr19	47240672	47253118	12447	+	ENSMUST00000111807.3	18011	Neurl1a	mm10_genes_introns
chr19	47247972	47247972	1	*	3.95458	14.9581	30.1921	-15.234	Ctrl	7.66692e-05	0.0433958	chr19	47183637	47249053	65417	*	NA	NA	NA	mm10_cpg_inter
chr7	125500029	125500029	1	*	4.11756	26.1308	41.3558	-15.225	Ctrl	3.82905e-05	0.0275368	chr7	125495711	125548064	52354	*	NA	NA	NA	mm10_cpg_inter
chr9	56830943	56830943	1	*	4.33408	83.015	98.2398	-15.2247	Ctrl	1.46369e-05	0.0145131	chr9	56801069	56860983	59915	*	NA	NA	NA	mm10_cpg_inter
chr12	52129861	52129861	1	*	4.34849	26.281	41.4663	-15.1853	Ctrl	1.37077e-05	0.0139162	chr12	52127384	52131383	4000	+	ENSMUST00000159567.1	76826	Nubpl	mm10_genes_1to5kb
chr12	52129861	52129861	1	*	4.34849	26.281	41.4663	-15.1853	Ctrl	1.37077e-05	0.0139162	chr12	52100502	52143968	43467	+	ENSMUST00000040090.15	76826	Nubpl	mm10_genes_introns
chr12	52129861	52129861	1	*	4.34849	26.281	41.4663	-15.1853	Ctrl	1.37077e-05	0.0139162	chr12	52105396	52143968	38573	+	ENSMUST00000159708.7	76826	Nubpl	mm10_genes_introns
chr12	52129861	52129861	1	*	4.34849	26.281	41.4663	-15.1853	Ctrl	1.37077e-05	0.0139162	chr12	52101940	52499421	397482	*	NA	NA	NA	mm10_cpg_inter
chr3	94711145	94711145	1	*	3.92526	22.453	37.614	-15.161	Ctrl	8.66345e-05	0.0468341	chr3	94663012	94753649	90638	*	NA	NA	NA	mm10_cpg_inter
chr9	36219171	36219171	1	*	4.1379	75.6917	90.8056	-15.1139	Ctrl	3.50496e-05	0.02592	chr9	35578664	36722271	1143608	*	NA	NA	NA	mm10_cpg_inter
chr17	14338297	14338297	1	*	3.90083	81.9526	97.0635	-15.1109	Ctrl	9.58631e-05	0.0497703	chr17	14337662	14341098	3437	+	ENSMUST00000233540.1	64074	Smoc2	mm10_genes_exons
chr17	14338297	14338297	1	*	3.90083	81.9526	97.0635	-15.1109	Ctrl	9.58631e-05	0.0497703	chr17	14337762	14344326	6565	+	ENSMUST00000024660.8	64074	Smoc2	mm10_genes_introns
chr17	14338297	14338297	1	*	3.90083	81.9526	97.0635	-15.1109	Ctrl	9.58631e-05	0.0497703	chr17	14337762	14344326	6565	+	ENSMUST00000233344.1	64074	Smoc2	mm10_genes_introns
chr17	14338297	14338297	1	*	3.90083	81.9526	97.0635	-15.1109	Ctrl	9.58631e-05	0.0497703	chr17	14284693	14938932	654240	*	NA	NA	NA	mm10_cpg_inter
chr6	99037992	99037992	1	*	4.24817	65.5489	80.6163	-15.0673	Ctrl	2.15525e-05	0.0187042	chr6	99016666	99075853	59188	-	ENSMUST00000113326.8	108655	Foxp1	mm10_genes_introns
chr6	99037992	99037992	1	*	4.24817	65.5489	80.6163	-15.0673	Ctrl	2.15525e-05	0.0187042	chr6	99016666	99075853	59188	-	ENSMUST00000113322.8	108655	Foxp1	mm10_genes_introns
chr6	99037992	99037992	1	*	4.24817	65.5489	80.6163	-15.0673	Ctrl	2.15525e-05	0.0187042	chr6	99016666	99075853	59188	-	ENSMUST00000176565.7	108655	Foxp1	mm10_genes_introns
chr6	99037992	99037992	1	*	4.24817	65.5489	80.6163	-15.0673	Ctrl	2.15525e-05	0.0187042	chr6	99016666	99075853	59188	-	ENSMUST00000074346.11	108655	Foxp1	mm10_genes_introns
chr6	99037992	99037992	1	*	4.24817	65.5489	80.6163	-15.0673	Ctrl	2.15525e-05	0.0187042	chr6	99016666	99075853	59188	-	ENSMUST00000113324.8	108655	Foxp1	mm10_genes_introns
chr6	99037992	99037992	1	*	4.24817	65.5489	80.6163	-15.0673	Ctrl	2.15525e-05	0.0187042	chr6	99016666	99075853	59188	-	ENSMUST00000113328.8	108655	Foxp1	mm10_genes_introns
chr6	99037992	99037992	1	*	4.24817	65.5489	80.6163	-15.0673	Ctrl	2.15525e-05	0.0187042	chr6	99016666	99075853	59188	-	ENSMUST00000113329.9	108655	Foxp1	mm10_genes_introns
chr6	99037992	99037992	1	*	4.24817	65.5489	80.6163	-15.0673	Ctrl	2.15525e-05	0.0187042	chr6	99016666	99075853	59188	-	ENSMUST00000177230.7	108655	Foxp1	mm10_genes_introns
chr6	99037992	99037992	1	*	4.24817	65.5489	80.6163	-15.0673	Ctrl	2.15525e-05	0.0187042	chr6	99016666	99075853	59188	-	ENSMUST00000177307.7	108655	Foxp1	mm10_genes_introns
chr6	99037992	99037992	1	*	4.24817	65.5489	80.6163	-15.0673	Ctrl	2.15525e-05	0.0187042	chr6	99016666	99075853	59188	-	ENSMUST00000176632.7	108655	Foxp1	mm10_genes_introns
chr6	99037992	99037992	1	*	4.24817	65.5489	80.6163	-15.0673	Ctrl	2.15525e-05	0.0187042	chr6	99016666	99075853	59188	-	ENSMUST00000176850.7	108655	Foxp1	mm10_genes_introns
chr6	99037992	99037992	1	*	4.24817	65.5489	80.6163	-15.0673	Ctrl	2.15525e-05	0.0187042	chr6	99016666	99044325	27660	-	ENSMUST00000123992.7	108655	Foxp1	mm10_genes_introns
chr6	99037992	99037992	1	*	4.24817	65.5489	80.6163	-15.0673	Ctrl	2.15525e-05	0.0187042	chr6	99016666	99075853	59188	-	ENSMUST00000175886.7	108655	Foxp1	mm10_genes_introns
chr6	99037992	99037992	1	*	4.24817	65.5489	80.6163	-15.0673	Ctrl	2.15525e-05	0.0187042	chr6	99016666	99044325	27660	-	ENSMUST00000177507.2	108655	Foxp1	mm10_genes_introns
chr6	99037992	99037992	1	*	4.24817	65.5489	80.6163	-15.0673	Ctrl	2.15525e-05	0.0187042	chr6	99032825	99516489	483665	*	NA	NA	NA	mm10_cpg_inter
chr11	62749937	62749937	1	*	4.9644	81.8428	96.9025	-15.0597	Ctrl	6.89128e-07	0.00172964	chr11	62748100	62752099	4000	+	ENSMUST00000178750.1	NA	NA	mm10_genes_1to5kb
chr11	62749937	62749937	1	*	4.9644	81.8428	96.9025	-15.0597	Ctrl	6.89128e-07	0.00172964	chr11	62749852	62752787	2936	+	ENSMUST00000175753.2	NA	NA	mm10_genes_exons
chr11	62749937	62749937	1	*	4.9644	81.8428	96.9025	-15.0597	Ctrl	6.89128e-07	0.00172964	chr11	62735968	62752845	16878	*	NA	NA	NA	mm10_cpg_inter
chr17	30842011	30842011	1	*	4.00463	55.002	70.0216	-15.0196	Ctrl	6.21136e-05	0.0378784	chr17	30840714	30851627	10914	+	ENSMUST00000170651.1	13417	Dnah8	mm10_genes_introns
chr17	30842011	30842011	1	*	4.00463	55.002	70.0216	-15.0196	Ctrl	6.21136e-05	0.0378784	chr17	30616693	30897531	280839	*	NA	NA	NA	mm10_cpg_inter
chr5	136582554	136582554	1	*	4.65572	24.3023	39.318	-15.0157	Ctrl	3.22855e-06	0.00512135	chr5	136573060	136619233	46174	*	NA	NA	NA	mm10_cpg_inter
chr4	65613495	65613495	1	*	4.24415	84.0756	99.0909	-15.0153	Ctrl	2.19423e-05	0.0188811	chr4	65613129	65616238	3110	+	ENSMUST00000050850.13	69807	Trim32	mm10_genes_exons
chr4	65613495	65613495	1	*	4.24415	84.0756	99.0909	-15.0153	Ctrl	2.19423e-05	0.0188811	chr4	65613132	65616238	3107	+	ENSMUST00000107366.1	69807	Trim32	mm10_genes_exons
chr4	65613495	65613495	1	*	4.24415	84.0756	99.0909	-15.0153	Ctrl	2.19423e-05	0.0188811	chr4	65613129	65613616	488	+	ENSMUST00000155978.1	69807	Trim32	mm10_genes_exons
chr4	65613495	65613495	1	*	4.24415	84.0756	99.0909	-15.0153	Ctrl	2.19423e-05	0.0188811	chr4	65613132	65613756	625	+	ENSMUST00000156922.1	69807	Trim32	mm10_genes_exons
chr4	65613495	65613495	1	*	4.24415	84.0756	99.0909	-15.0153	Ctrl	2.19423e-05	0.0188811	chr4	65581806	65644697	62892	-	ENSMUST00000084496.2	56079	Astn2	mm10_genes_introns
chr4	65613495	65613495	1	*	4.24415	84.0756	99.0909	-15.0153	Ctrl	2.19423e-05	0.0188811	chr4	65581806	65644697	62892	-	ENSMUST00000068214.10	56079	Astn2	mm10_genes_introns
chr4	65613495	65613495	1	*	4.24415	84.0756	99.0909	-15.0153	Ctrl	2.19423e-05	0.0188811	chr4	65609208	66398787	789580	*	NA	NA	NA	mm10_cpg_inter
chr7	35202590	35202590	1	*	4.70463	78.8246	93.8108	-14.9862	Ctrl	2.54332e-06	0.004371	chr7	35200878	35202669	1792	-	ENSMUST00000155404.2	435965	Lrp3	mm10_genes_exons
chr7	35202590	35202590	1	*	4.70463	78.8246	93.8108	-14.9862	Ctrl	2.54332e-06	0.004371	chr7	35200878	35202669	1792	-	ENSMUST00000122409.7	435965	Lrp3	mm10_genes_exons
chr7	35202590	35202590	1	*	4.70463	78.8246	93.8108	-14.9862	Ctrl	2.54332e-06	0.004371	chr7	35200879	35202669	1791	-	ENSMUST00000118444.2	435965	Lrp3	mm10_genes_exons
chr7	35202590	35202590	1	*	4.70463	78.8246	93.8108	-14.9862	Ctrl	2.54332e-06	0.004371	chr7	35200416	35202928	2513	-	ENSMUST00000153163.1	435965	Lrp3	mm10_genes_introns
chr7	35202590	35202590	1	*	4.70463	78.8246	93.8108	-14.9862	Ctrl	2.54332e-06	0.004371	chr7	35201778	35203777	2000	*	NA	NA	NA	mm10_cpg_shores
chr4	107848380	107848380	1	*	4.98918	82.3849	97.298	-14.9131	Ctrl	6.06366e-07	0.001586	chr4	107845128	107849127	4000	+	ENSMUST00000135022.1	NA	NA	mm10_genes_1to5kb
chr4	107848380	107848380	1	*	4.98918	82.3849	97.298	-14.9131	Ctrl	6.06366e-07	0.001586	chr4	107848281	107848403	123	+	ENSMUST00000143601.7	16975	Lrp8	mm10_genes_exons
chr4	107848380	107848380	1	*	4.98918	82.3849	97.298	-14.9131	Ctrl	6.06366e-07	0.001586	chr4	107848281	107848403	123	+	ENSMUST00000106732.8	16975	Lrp8	mm10_genes_exons
chr4	107848380	107848380	1	*	4.98918	82.3849	97.298	-14.9131	Ctrl	6.06366e-07	0.001586	chr4	107848281	107848403	123	+	ENSMUST00000147319.7	NA	NA	mm10_genes_exons
chr4	107848380	107848380	1	*	4.98918	82.3849	97.298	-14.9131	Ctrl	6.06366e-07	0.001586	chr4	107847567	107851307	3741	+	ENSMUST00000106733.8	NA	NA	mm10_genes_introns
chr4	107848380	107848380	1	*	4.98918	82.3849	97.298	-14.9131	Ctrl	6.06366e-07	0.001586	chr4	107847567	107851307	3741	+	ENSMUST00000030356.9	NA	NA	mm10_genes_introns
chr4	107848380	107848380	1	*	4.98918	82.3849	97.298	-14.9131	Ctrl	6.06366e-07	0.001586	chr4	107847567	107851307	3741	+	ENSMUST00000126573.7	NA	NA	mm10_genes_introns
chr4	107848380	107848380	1	*	4.98918	82.3849	97.298	-14.9131	Ctrl	6.06366e-07	0.001586	chr4	107847567	107851307	3741	+	ENSMUST00000146552.7	NA	NA	mm10_genes_introns
chr4	107848380	107848380	1	*	4.98918	82.3849	97.298	-14.9131	Ctrl	6.06366e-07	0.001586	chr4	107847567	107851307	3741	+	ENSMUST00000123140.7	NA	NA	mm10_genes_introns
chr4	107848380	107848380	1	*	4.98918	82.3849	97.298	-14.9131	Ctrl	6.06366e-07	0.001586	chr4	107847567	107851307	3741	+	ENSMUST00000106731.2	NA	NA	mm10_genes_introns
chr4	107848380	107848380	1	*	4.98918	82.3849	97.298	-14.9131	Ctrl	6.06366e-07	0.001586	chr4	107846614	107848613	2000	*	NA	NA	NA	mm10_cpg_shores
chr8	54914606	54914606	1	*	3.89945	80.0258	94.9261	-14.9003	Ctrl	9.64132e-05	0.0499723	chr8	54534109	56290529	1756421	*	NA	NA	NA	mm10_cpg_inter
chr1	132319020	132319020	1	*	5.13357	79.1145	93.9476	-14.8331	Ctrl	2.84294e-07	0.000915045	chr1	132316473	132324952	8480	+	ENSMUST00000072177.13	74137	Nuak2	mm10_genes_introns
chr1	132319020	132319020	1	*	5.13357	79.1145	93.9476	-14.8331	Ctrl	2.84294e-07	0.000915045	chr1	132316473	132324952	8480	+	ENSMUST00000082125.5	74137	Nuak2	mm10_genes_introns
chr1	132319020	132319020	1	*	5.13357	79.1145	93.9476	-14.8331	Ctrl	2.84294e-07	0.000915045	chr1	132318556	132320555	2000	*	NA	NA	NA	mm10_cpg_shelves
chr13	55420952	55420952	1	*	4.11269	2	16.8123	-14.8123	Ctrl	3.91074e-05	0.0278915	chr13	55420872	55420974	103	-	ENSMUST00000021948.14	58992	F12	mm10_genes_introns
chr13	55420952	55420952	1	*	4.11269	2	16.8123	-14.8123	Ctrl	3.91074e-05	0.0278915	chr13	55418501	55426302	7802	-	ENSMUST00000170921.1	58992	F12	mm10_genes_introns
chr13	55420952	55420952	1	*	4.11269	2	16.8123	-14.8123	Ctrl	3.91074e-05	0.0278915	chr13	55420833	55422832	2000	*	NA	NA	NA	mm10_cpg_shores
chr6	87513295	87513295	1	*	3.96959	72.3049	87.1135	-14.8086	Ctrl	7.19961e-05	0.0414446	chr6	87496113	87532825	36713	-	ENSMUST00000113637.8	232201	Arhgap25	mm10_genes_introns
chr6	87513295	87513295	1	*	3.96959	72.3049	87.1135	-14.8086	Ctrl	7.19961e-05	0.0414446	chr6	87492266	87532825	40560	-	ENSMUST00000071024.6	232201	Arhgap25	mm10_genes_introns
chr6	87513295	87513295	1	*	3.96959	72.3049	87.1135	-14.8086	Ctrl	7.19961e-05	0.0414446	chr6	87339721	87586533	246813	*	NA	NA	NA	mm10_cpg_inter
chr5	28969986	28969986	1	*	3.92663	76.0288	90.8334	-14.8045	Ctrl	8.61459e-05	0.0466352	chr5	28471040	29191492	720453	*	NA	NA	NA	mm10_cpg_inter
chr17	56123941	56123941	1	*	4.12136	56.9548	71.7109	-14.7561	Ctrl	3.76646e-05	0.0272854	chr17	56123002	56127001	4000	-	ENSMUST00000041357.8	76905	Lrg1	mm10_genes_1to5kb
chr17	56123941	56123941	1	*	4.12136	56.9548	71.7109	-14.7561	Ctrl	3.76646e-05	0.0272854	chr17	56123085	56124917	1833	-	ENSMUST00000001256.10	20359	Sema6b	mm10_genes_exons
chr17	56123941	56123941	1	*	4.12136	56.9548	71.7109	-14.7561	Ctrl	3.76646e-05	0.0272854	chr17	56123767	56124917	1151	-	ENSMUST00000167545.2	20359	Sema6b	mm10_genes_exons
chr17	56123941	56123941	1	*	4.12136	56.9548	71.7109	-14.7561	Ctrl	3.76646e-05	0.0272854	chr17	56123085	56124000	916	-	ENSMUST00000001256.10	20359	Sema6b	mm10_genes_3UTRs
chr17	56123941	56123941	1	*	4.12136	56.9548	71.7109	-14.7561	Ctrl	3.76646e-05	0.0272854	chr17	56123767	56124000	234	-	ENSMUST00000167545.2	20359	Sema6b	mm10_genes_3UTRs
chr17	56123941	56123941	1	*	4.12136	56.9548	71.7109	-14.7561	Ctrl	3.76646e-05	0.0272854	chr17	56123812	56124909	1098	*	NA	NA	NA	mm10_cpg_islands
chr8	57345579	57345579	1	*	5.18421	5.82489	20.5598	-14.7349	Ctrl	2.16932e-07	0.00074452	chr8	57345216	57351604	6389	+	ENSMUST00000210633.1	75996	5033428I22Rik	mm10_genes_exons
chr8	57345579	57345579	1	*	5.18421	5.82489	20.5598	-14.7349	Ctrl	2.16932e-07	0.00074452	chr8	57345327	57353938	8612	+	ENSMUST00000210614.1	75996	5033428I22Rik	mm10_genes_introns
chr8	57345579	57345579	1	*	5.18421	5.82489	20.5598	-14.7349	Ctrl	2.16932e-07	0.00074452	chr8	57345422	57482938	137517	*	NA	NA	NA	mm10_cpg_inter
chr1	87147780	87147780	1	*	5.53257	42.2254	56.9251	-14.6997	Ctrl	3.15575e-08	0.000172763	chr1	87146984	87147983	1000	-	ENSMUST00000187198.1	NA	NA	mm10_genes_promoters
chr1	87147780	87147780	1	*	5.53257	42.2254	56.9251	-14.6997	Ctrl	3.15575e-08	0.000172763	chr1	87147655	87148086	432	-	ENSMUST00000161002.7	13599	Ecel1	mm10_genes_exons
chr1	87147780	87147780	1	*	5.53257	42.2254	56.9251	-14.6997	Ctrl	3.15575e-08	0.000172763	chr1	87147658	87148086	429	-	ENSMUST00000027463.10	13599	Ecel1	mm10_genes_exons
chr1	87147780	87147780	1	*	5.53257	42.2254	56.9251	-14.6997	Ctrl	3.15575e-08	0.000172763	chr1	87147662	87148086	425	-	ENSMUST00000160810.1	13599	Ecel1	mm10_genes_exons
chr1	87147780	87147780	1	*	5.53257	42.2254	56.9251	-14.6997	Ctrl	3.15575e-08	0.000172763	chr1	87147655	87147986	332	-	ENSMUST00000161002.7	13599	Ecel1	mm10_genes_3UTRs
chr1	87147780	87147780	1	*	5.53257	42.2254	56.9251	-14.6997	Ctrl	3.15575e-08	0.000172763	chr1	87147658	87147986	329	-	ENSMUST00000027463.10	13599	Ecel1	mm10_genes_3UTRs
chr1	87147780	87147780	1	*	5.53257	42.2254	56.9251	-14.6997	Ctrl	3.15575e-08	0.000172763	chr1	87147662	87147986	325	-	ENSMUST00000160810.1	13599	Ecel1	mm10_genes_3UTRs
chr1	87147780	87147780	1	*	5.53257	42.2254	56.9251	-14.6997	Ctrl	3.15575e-08	0.000172763	chr1	87102941	87149911	46971	*	NA	NA	NA	mm10_cpg_inter
chr10	119169134	119169134	1	*	4.64315	67.6657	82.3496	-14.684	Ctrl	3.43135e-06	0.00535204	chr10	119167386	119171385	4000	-	ENSMUST00000217700.1	NA	NA	mm10_genes_1to5kb
chr10	119169134	119169134	1	*	4.64315	67.6657	82.3496	-14.684	Ctrl	3.43135e-06	0.00535204	chr10	118873487	119235197	361711	*	NA	NA	NA	mm10_cpg_inter
chr12	100945433	100945433	1	*	4.07217	84.9085	99.5745	-14.6659	Ctrl	4.65762e-05	0.0314513	chr12	100945174	100946173	1000	-	ENSMUST00000223235.1	68339	Ccdc88c	mm10_genes_promoters
chr12	100945433	100945433	1	*	4.07217	84.9085	99.5745	-14.6659	Ctrl	4.65762e-05	0.0314513	chr12	100944847	100945908	1062	-	ENSMUST00000068411.4	68339	Ccdc88c	mm10_genes_exons
chr12	100945433	100945433	1	*	4.07217	84.9085	99.5745	-14.6659	Ctrl	4.65762e-05	0.0314513	chr12	100944847	100945908	1062	-	ENSMUST00000085096.9	68339	Ccdc88c	mm10_genes_exons
chr12	100945433	100945433	1	*	4.07217	84.9085	99.5745	-14.6659	Ctrl	4.65762e-05	0.0314513	chr12	100942353	100946376	4024	+	ENSMUST00000180617.1	NA	NA	mm10_genes_introns
chr12	100945433	100945433	1	*	4.07217	84.9085	99.5745	-14.6659	Ctrl	4.65762e-05	0.0314513	chr12	100912252	101024440	112189	*	NA	NA	NA	mm10_cpg_inter
chr12	105995314	105995314	1	*	5.99525	69.5162	84.182	-14.6657	Ctrl	2.03174e-09	2.05223e-05	chr12	105967250	106006170	38921	*	NA	NA	NA	mm10_cpg_inter
chr17	56141664	56141664	1	*	3.94035	7.35101	21.9865	-14.6355	Ctrl	8.13633e-05	0.044947	chr17	56141344	56145343	4000	-	ENSMUST00000001256.10	20359	Sema6b	mm10_genes_1to5kb
chr17	56141664	56141664	1	*	3.94035	7.35101	21.9865	-14.6355	Ctrl	8.13633e-05	0.044947	chr17	56140084	56141807	1724	*	NA	NA	NA	mm10_cpg_shores
chr4	128560854	128560854	1	*	4.30544	60.4434	75.0781	-14.6347	Ctrl	1.66655e-05	0.0158055	chr4	128559973	128561790	1818	+	ENSMUST00000184063.2	329942	Csmd2	mm10_genes_introns
chr4	128560854	128560854	1	*	4.30544	60.4434	75.0781	-14.6347	Ctrl	1.66655e-05	0.0158055	chr4	128559973	128561790	1818	+	ENSMUST00000221199.1	329942	Csmd2	mm10_genes_introns
chr4	128560854	128560854	1	*	4.30544	60.4434	75.0781	-14.6347	Ctrl	1.66655e-05	0.0158055	chr4	127993157	128581608	588452	*	NA	NA	NA	mm10_cpg_inter
chr16	65236866	65236866	1	*	3.98853	79.9532	94.5803	-14.6271	Ctrl	6.64844e-05	0.0395405	chr16	65109791	65558259	448469	*	NA	NA	NA	mm10_cpg_inter
chr12	84356211	84356211	1	*	6.52656	78.8511	93.4725	-14.6213	Ctrl	6.72962e-11	1.34853e-06	chr12	84355856	84359855	4000	-	ENSMUST00000126752.1	217705	Fam161b	mm10_genes_1to5kb
chr12	84356211	84356211	1	*	6.52656	78.8511	93.4725	-14.6213	Ctrl	6.72962e-11	1.34853e-06	chr12	84355924	84356477	554	-	ENSMUST00000065536.8	217705	Fam161b	mm10_genes_exons
chr12	84356211	84356211	1	*	6.52656	78.8511	93.4725	-14.6213	Ctrl	6.72962e-11	1.34853e-06	chr12	84355924	84356477	554	-	ENSMUST00000021659.1	217705	Fam161b	mm10_genes_exons
chr12	84356211	84356211	1	*	6.52656	78.8511	93.4725	-14.6213	Ctrl	6.72962e-11	1.34853e-06	chr12	84355924	84357850	1927	-	ENSMUST00000133230.7	217705	Fam161b	mm10_genes_exons
chr12	84356211	84356211	1	*	6.52656	78.8511	93.4725	-14.6213	Ctrl	6.72962e-11	1.34853e-06	chr12	84321587	84404396	82810	*	NA	NA	NA	mm10_cpg_inter
chr1	153169355	153169355	1	*	6.45699	85.4191	100	-14.5809	Ctrl	1.06804e-10	1.92309e-06	chr1	153166308	153185908	19601	-	ENSMUST00000185356.6	16782	Lamc2	mm10_genes_introns
chr1	153169355	153169355	1	*	6.45699	85.4191	100	-14.5809	Ctrl	1.06804e-10	1.92309e-06	chr1	153166308	153185908	19601	-	ENSMUST00000027753.12	16782	Lamc2	mm10_genes_introns
chr1	153169355	153169355	1	*	6.45699	85.4191	100	-14.5809	Ctrl	1.06804e-10	1.92309e-06	chr1	153166308	153185908	19601	-	ENSMUST00000188831.1	16782	Lamc2	mm10_genes_introns
chr1	153169355	153169355	1	*	6.45699	85.4191	100	-14.5809	Ctrl	1.06804e-10	1.92309e-06	chr1	152960252	153181934	221683	*	NA	NA	NA	mm10_cpg_inter
chr7	81672932	81672932	1	*	4.32716	1.38889	15.933	-14.5441	Ctrl	1.51048e-05	0.0148115	chr7	81649711	81692815	43105	-	ENSMUST00000098326.2	26557	Homer2	mm10_genes_introns
chr7	81672932	81672932	1	*	4.32716	1.38889	15.933	-14.5441	Ctrl	1.51048e-05	0.0148115	chr7	81649711	81706758	57048	-	ENSMUST00000207983.1	26557	Homer2	mm10_genes_introns
chr7	81672932	81672932	1	*	4.32716	1.38889	15.933	-14.5441	Ctrl	1.51048e-05	0.0148115	chr7	81649711	81706758	57048	-	ENSMUST00000026922.14	26557	Homer2	mm10_genes_introns
chr7	81672932	81672932	1	*	4.32716	1.38889	15.933	-14.5441	Ctrl	1.51048e-05	0.0148115	chr7	81649711	81707419	57709	-	ENSMUST00000207371.1	26557	Homer2	mm10_genes_introns
chr7	81672932	81672932	1	*	4.32716	1.38889	15.933	-14.5441	Ctrl	1.51048e-05	0.0148115	chr7	81649711	81692815	43105	-	ENSMUST00000208937.1	26557	Homer2	mm10_genes_introns
chr7	81672932	81672932	1	*	4.32716	1.38889	15.933	-14.5441	Ctrl	1.51048e-05	0.0148115	chr7	81649711	81706758	57048	-	ENSMUST00000207039.1	26557	Homer2	mm10_genes_introns
chr7	81672932	81672932	1	*	4.32716	1.38889	15.933	-14.5441	Ctrl	1.51048e-05	0.0148115	chr7	81649711	81706758	57048	-	ENSMUST00000207289.1	26557	Homer2	mm10_genes_introns
chr7	81672932	81672932	1	*	4.32716	1.38889	15.933	-14.5441	Ctrl	1.51048e-05	0.0148115	chr7	81649711	81688281	38571	-	ENSMUST00000208107.1	26557	Homer2	mm10_genes_introns
chr7	81672932	81672932	1	*	4.32716	1.38889	15.933	-14.5441	Ctrl	1.51048e-05	0.0148115	chr7	81575984	81702539	126556	*	NA	NA	NA	mm10_cpg_inter
chr12	110804654	110804654	1	*	4.50555	39.2129	53.7275	-14.5146	Ctrl	6.62021e-06	0.00847543	chr12	110742876	110836473	93598	*	NA	NA	NA	mm10_cpg_inter
chr2	40135929	40135929	1	*	4.11379	74.2852	88.7383	-14.4531	Ctrl	3.89223e-05	0.027821	chr2	39230493	42648851	3418359	*	NA	NA	NA	mm10_cpg_inter
chr9	108532479	108532479	1	*	4.23402	82.2163	96.6655	-14.4492	Ctrl	2.29546e-05	0.0195468	chr9	108530832	108532765	1934	+	ENSMUST00000193127.1	NA	NA	mm10_genes_exons
chr9	108532479	108532479	1	*	4.23402	82.2163	96.6655	-14.4492	Ctrl	2.29546e-05	0.0195468	chr9	108528919	108533586	4668	+	ENSMUST00000195563.5	69232	Qrich1	mm10_genes_introns
chr9	108532479	108532479	1	*	4.23402	82.2163	96.6655	-14.4492	Ctrl	2.29546e-05	0.0195468	chr9	108528919	108533586	4668	+	ENSMUST00000193258.5	69232	Qrich1	mm10_genes_introns
chr9	108532479	108532479	1	*	4.23402	82.2163	96.6655	-14.4492	Ctrl	2.29546e-05	0.0195468	chr9	108528919	108533586	4668	+	ENSMUST00000112155.8	69232	Qrich1	mm10_genes_introns
chr9	108532479	108532479	1	*	4.23402	82.2163	96.6655	-14.4492	Ctrl	2.29546e-05	0.0195468	chr9	108528919	108533586	4668	+	ENSMUST00000006851.14	69232	Qrich1	mm10_genes_introns
chr9	108532479	108532479	1	*	4.23402	82.2163	96.6655	-14.4492	Ctrl	2.29546e-05	0.0195468	chr9	108528919	108541687	12769	+	ENSMUST00000194385.1	69232	Qrich1	mm10_genes_introns
chr9	108532479	108532479	1	*	4.23402	82.2163	96.6655	-14.4492	Ctrl	2.29546e-05	0.0195468	chr9	108528919	108533586	4668	+	ENSMUST00000194741.1	69232	Qrich1	mm10_genes_introns
chr9	108532479	108532479	1	*	4.23402	82.2163	96.6655	-14.4492	Ctrl	2.29546e-05	0.0195468	chr9	108521932	108556317	34386	*	NA	NA	NA	mm10_cpg_inter
chr14	50856332	50856332	1	*	5.43711	84.276	98.7048	-14.4288	Ctrl	5.4153e-08	0.000258938	chr14	50854086	50858085	4000	-	ENSMUST00000226430.1	21745	Tep1	mm10_genes_1to5kb
chr14	50856332	50856332	1	*	5.43711	84.276	98.7048	-14.4288	Ctrl	5.4153e-08	0.000258938	chr14	50855153	50859152	4000	-	ENSMUST00000226789.1	21745	Tep1	mm10_genes_1to5kb
chr14	50856332	50856332	1	*	5.43711	84.276	98.7048	-14.4288	Ctrl	5.4153e-08	0.000258938	chr14	50855700	50860577	4878	-	ENSMUST00000006444.8	21745	Tep1	mm10_genes_introns
chr14	50856332	50856332	1	*	5.43711	84.276	98.7048	-14.4288	Ctrl	5.4153e-08	0.000258938	chr14	50811962	50920636	108675	*	NA	NA	NA	mm10_cpg_inter
chr1	33445435	33445435	1	*	4.30833	81.376	95.7817	-14.4056	Ctrl	1.64492e-05	0.0156343	chr1	32177047	33665552	1488506	*	NA	NA	NA	mm10_cpg_inter
chr5	118514682	118514682	1	*	4.0476	0	14.3999	-14.3999	Ctrl	5.17448e-05	0.0338	chr5	118385004	118555670	170667	*	NA	NA	NA	mm10_cpg_inter
chr17	25248898	25248898	1	*	4.20294	39.7906	54.1861	-14.3955	Ctrl	2.63468e-05	0.0213664	chr17	25248128	25249127	1000	-	ENSMUST00000182903.1	545192	Baiap3	mm10_genes_promoters
chr17	25248898	25248898	1	*	4.20294	39.7906	54.1861	-14.3955	Ctrl	2.63468e-05	0.0213664	chr17	25245034	25249033	4000	-	ENSMUST00000182126.1	545192	Baiap3	mm10_genes_1to5kb
chr17	25248898	25248898	1	*	4.20294	39.7906	54.1861	-14.3955	Ctrl	2.63468e-05	0.0213664	chr17	25245312	25249311	4000	-	ENSMUST00000182696.7	545192	Baiap3	mm10_genes_1to5kb
chr17	25248898	25248898	1	*	4.20294	39.7906	54.1861	-14.3955	Ctrl	2.63468e-05	0.0213664	chr17	25246784	25250783	4000	-	ENSMUST00000182922.1	545192	Baiap3	mm10_genes_1to5kb
chr17	25248898	25248898	1	*	4.20294	39.7906	54.1861	-14.3955	Ctrl	2.63468e-05	0.0213664	chr17	25246639	25250638	4000	-	ENSMUST00000175461.2	102465583	Mir3547	mm10_genes_1to5kb
chr17	25248898	25248898	1	*	4.20294	39.7906	54.1861	-14.3955	Ctrl	2.63468e-05	0.0213664	chr17	25248764	25249087	324	-	ENSMUST00000182056.7	545192	Baiap3	mm10_genes_introns
chr17	25248898	25248898	1	*	4.20294	39.7906	54.1861	-14.3955	Ctrl	2.63468e-05	0.0213664	chr17	25248568	25249087	520	-	ENSMUST00000182825.7	545192	Baiap3	mm10_genes_introns
chr17	25248898	25248898	1	*	4.20294	39.7906	54.1861	-14.3955	Ctrl	2.63468e-05	0.0213664	chr17	25248764	25249087	324	-	ENSMUST00000182435.7	545192	Baiap3	mm10_genes_introns
chr17	25248898	25248898	1	*	4.20294	39.7906	54.1861	-14.3955	Ctrl	2.63468e-05	0.0213664	chr17	25248764	25249087	324	-	ENSMUST00000169109.2	545192	Baiap3	mm10_genes_introns
chr17	25248898	25248898	1	*	4.20294	39.7906	54.1861	-14.3955	Ctrl	2.63468e-05	0.0213664	chr17	25244595	25251901	7307	*	NA	NA	NA	mm10_cpg_inter
chr2	179980175	179980175	1	*	4.15605	54.8996	69.295	-14.3954	Ctrl	3.23802e-05	0.0245749	chr2	179977647	179981646	4000	-	ENSMUST00000041618.12	228980	Taf4	mm10_genes_1to5kb
chr2	179980175	179980175	1	*	4.15605	54.8996	69.295	-14.3954	Ctrl	3.23802e-05	0.0245749	chr2	179977647	179981646	4000	-	ENSMUST00000227325.1	228980	Taf4	mm10_genes_1to5kb
chr2	179980175	179980175	1	*	4.15605	54.8996	69.295	-14.3954	Ctrl	3.23802e-05	0.0245749	chr2	179979238	179981237	2000	*	NA	NA	NA	mm10_cpg_shelves
chr19	42793917	42793917	1	*	4.31469	81.9215	96.3147	-14.3932	Ctrl	1.59824e-05	0.015357	chr19	42789113	42806289	17177	-	ENSMUST00000099428.3	545291	Hpse2	mm10_genes_introns
chr19	42793917	42793917	1	*	4.31469	81.9215	96.3147	-14.3932	Ctrl	1.59824e-05	0.015357	chr19	42784096	43382226	598131	*	NA	NA	NA	mm10_cpg_inter
chr9	83240490	83240490	1	*	4.09438	83.1857	97.5237	-14.338	Ctrl	4.23307e-05	0.0295127	chr9	83240481	83240733	253	-	ENSMUST00000184605.7	NA	NA	mm10_genes_exons
chr9	83240490	83240490	1	*	4.09438	83.1857	97.5237	-14.338	Ctrl	4.23307e-05	0.0295127	chr9	83150720	83436807	286088	*	NA	NA	NA	mm10_cpg_inter
chr5	35267858	35267858	1	*	4.16915	65.4725	79.7907	-14.3182	Ctrl	3.05737e-05	0.0236387	chr5	35109824	35274828	165005	*	NA	NA	NA	mm10_cpg_inter
chr17	35634932	35634932	1	*	3.91531	82.5077	96.7766	-14.2689	Ctrl	9.02887e-05	0.0480174	chr17	35628164	35650370	22207	+	ENSMUST00000174521.1	433102	Sfta2	mm10_genes_introns
chr17	35634932	35634932	1	*	3.91531	82.5077	96.7766	-14.2689	Ctrl	9.02887e-05	0.0480174	chr17	35628164	35650370	22207	+	ENSMUST00000174534.1	433102	Sfta2	mm10_genes_introns
chr17	35634932	35634932	1	*	3.91531	82.5077	96.7766	-14.2689	Ctrl	9.02887e-05	0.0480174	chr17	35521296	35663374	142079	*	NA	NA	NA	mm10_cpg_inter
chr3	88345979	88345979	1	*	5.00307	82.9299	97.1951	-14.2652	Ctrl	5.64249e-07	0.00150112	chr3	88345453	88346444	992	+	ENSMUST00000001451.10	229512	Smg5	mm10_genes_introns
chr3	88345979	88345979	1	*	5.00307	82.9299	97.1951	-14.2652	Ctrl	5.64249e-07	0.00150112	chr3	88345453	88346444	992	+	ENSMUST00000192057.5	229512	Smg5	mm10_genes_introns
chr3	88345979	88345979	1	*	5.00307	82.9299	97.1951	-14.2652	Ctrl	5.64249e-07	0.00150112	chr3	88345453	88346444	992	+	ENSMUST00000193007.1	229512	Smg5	mm10_genes_introns
chr3	88345979	88345979	1	*	5.00307	82.9299	97.1951	-14.2652	Ctrl	5.64249e-07	0.00150112	chr3	88345453	88346444	992	+	ENSMUST00000192009.1	229512	Smg5	mm10_genes_introns
chr3	88345979	88345979	1	*	5.00307	82.9299	97.1951	-14.2652	Ctrl	5.64249e-07	0.00150112	chr3	88340254	88361847	21594	*	NA	NA	NA	mm10_cpg_inter
chr15	80500455	80500455	1	*	4.40663	74.5824	88.8297	-14.2473	Ctrl	1.04993e-05	0.0116468	chr15	80474474	80509181	34708	-	ENSMUST00000096347.3	383075	Enthd1	mm10_genes_introns
chr15	80500455	80500455	1	*	4.40663	74.5824	88.8297	-14.2473	Ctrl	1.04993e-05	0.0116468	chr15	80474474	80509181	34708	-	ENSMUST00000229110.1	383075	Enthd1	mm10_genes_introns
chr15	80500455	80500455	1	*	4.40663	74.5824	88.8297	-14.2473	Ctrl	1.04993e-05	0.0116468	chr15	80376657	80667430	290774	*	NA	NA	NA	mm10_cpg_inter
chr3	41839544	41839544	1	*	5.43664	73.8424	88.0517	-14.2093	Ctrl	5.42957e-08	0.000258938	chr3	41839459	41839684	226	*	NA	NA	NA	mm10_cpg_islands
chr7	80285648	80285648	1	*	4.95599	83.8081	98.0099	-14.2018	Ctrl	7.19624e-07	0.00179003	chr7	80285008	80289007	4000	+	ENSMUST00000205864.1	233405	Vps33b	mm10_genes_1to5kb
chr7	80285648	80285648	1	*	4.95599	83.8081	98.0099	-14.2018	Ctrl	7.19624e-07	0.00179003	chr7	80285056	80289055	4000	+	ENSMUST00000135470.1	233405	Vps33b	mm10_genes_1to5kb
chr7	80285648	80285648	1	*	4.95599	83.8081	98.0099	-14.2018	Ctrl	7.19624e-07	0.00179003	chr7	80285250	80285750	501	+	ENSMUST00000128254.7	233405	Vps33b	mm10_genes_exons
chr7	80285648	80285648	1	*	4.95599	83.8081	98.0099	-14.2018	Ctrl	7.19624e-07	0.00179003	chr7	80285631	80285833	203	+	ENSMUST00000032749.11	233405	Vps33b	mm10_genes_introns
chr7	80285648	80285648	1	*	4.95599	83.8081	98.0099	-14.2018	Ctrl	7.19624e-07	0.00179003	chr7	80285631	80285833	203	+	ENSMUST00000150585.7	233405	Vps33b	mm10_genes_introns
chr7	80285648	80285648	1	*	4.95599	83.8081	98.0099	-14.2018	Ctrl	7.19624e-07	0.00179003	chr7	80285631	80285833	203	+	ENSMUST00000135053.7	233405	Vps33b	mm10_genes_introns
chr7	80285648	80285648	1	*	4.95599	83.8081	98.0099	-14.2018	Ctrl	7.19624e-07	0.00179003	chr7	80273845	80290255	16411	*	NA	NA	NA	mm10_cpg_inter
chr2	119795359	119795359	1	*	5.65237	79.1981	93.3954	-14.1973	Ctrl	1.58248e-08	0.000102522	chr2	119792733	119796732	4000	+	ENSMUST00000110783.7	22174	Tyro3	mm10_genes_1to5kb
chr2	119795359	119795359	1	*	5.65237	79.1981	93.3954	-14.1973	Ctrl	1.58248e-08	0.000102522	chr2	119794239	119798238	4000	+	ENSMUST00000147636.7	22174	Tyro3	mm10_genes_1to5kb
chr2	119795359	119795359	1	*	5.65237	79.1981	93.3954	-14.1973	Ctrl	1.58248e-08	0.000102522	chr2	119794327	119798326	4000	+	ENSMUST00000148343.7	22174	Tyro3	mm10_genes_1to5kb
chr2	119795359	119795359	1	*	5.65237	79.1981	93.3954	-14.1973	Ctrl	1.58248e-08	0.000102522	chr2	119794514	119798513	4000	+	ENSMUST00000028763.9	22174	Tyro3	mm10_genes_1to5kb
chr2	119795359	119795359	1	*	5.65237	79.1981	93.3954	-14.1973	Ctrl	1.58248e-08	0.000102522	chr2	119795044	119799043	4000	-	ENSMUST00000083230.1	NA	NA	mm10_genes_1to5kb
chr2	119795359	119795359	1	*	5.65237	79.1981	93.3954	-14.1973	Ctrl	1.58248e-08	0.000102522	chr2	119795325	119797324	2000	*	NA	NA	NA	mm10_cpg_shelves
chr13	118886563	118886563	1	*	4.10895	76.6027	90.7914	-14.1887	Ctrl	3.97464e-05	0.0281694	chr13	118718514	119404785	686272	*	NA	NA	NA	mm10_cpg_inter
chr1	75704971	75704971	1	*	4.28006	19.4214	33.5626	-14.1412	Ctrl	1.86844e-05	0.0170813	chr1	75550757	77510348	1959592	*	NA	NA	NA	mm10_cpg_inter
chr4	134555349	134555349	1	*	4.41148	85.0544	99.1837	-14.1292	Ctrl	1.02665e-05	0.0114657	chr4	134553167	134557166	4000	-	ENSMUST00000060435.6	74777	Selenon	mm10_genes_1to5kb
chr4	134555349	134555349	1	*	4.41148	85.0544	99.1837	-14.1292	Ctrl	1.02665e-05	0.0114657	chr4	134554145	134556144	2000	*	NA	NA	NA	mm10_cpg_shelves
chr3	20068512	20068512	1	*	3.99823	83.6938	97.8223	-14.1284	Ctrl	6.38172e-05	0.0385635	chr3	20067421	20068965	1545	+	ENSMUST00000143005.7	20585	Hltf	mm10_genes_introns
chr3	20068512	20068512	1	*	3.99823	83.6938	97.8223	-14.1284	Ctrl	6.38172e-05	0.0385635	chr3	20067421	20068965	1545	+	ENSMUST00000002502.11	20585	Hltf	mm10_genes_introns
chr3	20068512	20068512	1	*	3.99823	83.6938	97.8223	-14.1284	Ctrl	6.38172e-05	0.0385635	chr3	20067421	20068965	1545	+	ENSMUST00000128127.7	20585	Hltf	mm10_genes_introns
chr3	20068512	20068512	1	*	3.99823	83.6938	97.8223	-14.1284	Ctrl	6.38172e-05	0.0385635	chr3	20067421	20068965	1545	+	ENSMUST00000145853.7	20585	Hltf	mm10_genes_introns
chr3	20068512	20068512	1	*	3.99823	83.6938	97.8223	-14.1284	Ctrl	6.38172e-05	0.0385635	chr3	20062196	20150659	88464	*	NA	NA	NA	mm10_cpg_inter
chr7	45415736	45415736	1	*	4.3396	0.970696	15.078	-14.1073	Ctrl	1.42745e-05	0.0142562	chr7	45415435	45417179	1745	+	ENSMUST00000058879.7	78405	Ntf5	mm10_genes_exons
chr7	45415736	45415736	1	*	4.3396	0.970696	15.078	-14.1073	Ctrl	1.42745e-05	0.0142562	chr7	45415670	45416068	399	*	NA	NA	NA	mm10_cpg_islands
chrX	105094551	105094551	1	*	4.21897	84.9947	98.9899	-13.9952	Ctrl	2.45425e-05	0.020423	chrX	105082806	105116313	33508	+	ENSMUST00000119477.1	67683	Pbdc1	mm10_genes_introns
chrX	105094551	105094551	1	*	4.21897	84.9947	98.9899	-13.9952	Ctrl	2.45425e-05	0.020423	chrX	105083844	105116299	32456	*	NA	NA	NA	mm10_cpg_inter
chr15	97561529	97561529	1	*	4.86795	83.7891	97.7778	-13.9887	Ctrl	1.12761e-06	0.00245349	chr15	97559291	97563290	4000	-	ENSMUST00000230522.1	NA	NA	mm10_genes_1to5kb
chr15	97561529	97561529	1	*	4.86795	83.7891	97.7778	-13.9887	Ctrl	1.12761e-06	0.00245349	chr15	97327769	97701427	373659	*	NA	NA	NA	mm10_cpg_inter
chr7	139562957	139562957	1	*	4.11824	85.1438	99.131	-13.9871	Ctrl	3.81784e-05	0.0275168	chr7	139559139	139567363	8225	+	ENSMUST00000106098.7	212111	Inpp5a	mm10_genes_introns
chr7	139562957	139562957	1	*	4.11824	85.1438	99.131	-13.9871	Ctrl	3.81784e-05	0.0275168	chr7	139559139	139567363	8225	+	ENSMUST00000026550.13	212111	Inpp5a	mm10_genes_introns
chr7	139562957	139562957	1	*	4.11824	85.1438	99.131	-13.9871	Ctrl	3.81784e-05	0.0275168	chr7	139559139	139567363	8225	+	ENSMUST00000097975.2	212111	Inpp5a	mm10_genes_introns
chr7	139562957	139562957	1	*	4.11824	85.1438	99.131	-13.9871	Ctrl	3.81784e-05	0.0275168	chr7	139559139	139567363	8225	+	ENSMUST00000152475.1	212111	Inpp5a	mm10_genes_introns
chr7	139562957	139562957	1	*	4.11824	85.1438	99.131	-13.9871	Ctrl	3.81784e-05	0.0275168	chr7	139393601	139576919	183319	*	NA	NA	NA	mm10_cpg_inter
chr5	127683428	127683428	1	*	4.43224	85.2277	99.2143	-13.9866	Ctrl	9.32585e-06	0.0106815	chr5	127678141	127689836	11696	+	ENSMUST00000137157.7	319804	Glt1d1	mm10_genes_introns
chr5	127683428	127683428	1	*	4.43224	85.2277	99.2143	-13.9866	Ctrl	9.32585e-06	0.0106815	chr5	127678141	127689836	11696	+	ENSMUST00000118139.2	319804	Glt1d1	mm10_genes_introns
chr5	127683428	127683428	1	*	4.43224	85.2277	99.2143	-13.9866	Ctrl	9.32585e-06	0.0106815	chr5	127678141	127689836	11696	+	ENSMUST00000134529.1	319804	Glt1d1	mm10_genes_introns
chr5	127683428	127683428	1	*	4.43224	85.2277	99.2143	-13.9866	Ctrl	9.32585e-06	0.0106815	chr5	127636758	128428488	791731	*	NA	NA	NA	mm10_cpg_inter
chr8	67129233	67129233	1	*	4.14746	81.2019	95.1718	-13.9699	Ctrl	3.3619e-05	0.0251162	chr8	66865183	68058072	1192890	*	NA	NA	NA	mm10_cpg_inter
chr11	88363862	88363862	1	*	3.9896	63.1262	77.0624	-13.9363	Ctrl	6.61838e-05	0.0393806	chr11	88362735	88363947	1213	+	ENSMUST00000143208.1	NA	NA	mm10_genes_exons
chr11	88363862	88363862	1	*	3.9896	63.1262	77.0624	-13.9363	Ctrl	6.61838e-05	0.0393806	chr11	88348939	88366784	17846	-	ENSMUST00000107909.7	76626	Msi2	mm10_genes_introns
chr11	88363862	88363862	1	*	3.9896	63.1262	77.0624	-13.9363	Ctrl	6.61838e-05	0.0393806	chr11	88348993	88366784	17792	-	ENSMUST00000092794.11	76626	Msi2	mm10_genes_introns
chr11	88363862	88363862	1	*	3.9896	63.1262	77.0624	-13.9363	Ctrl	6.61838e-05	0.0393806	chr11	88298589	88713839	415251	*	NA	NA	NA	mm10_cpg_inter
chr11	116515666	116515666	1	*	4.17985	15.1734	29.1043	-13.9309	Ctrl	2.917e-05	0.0228937	chr11	116502944	116527529	24586	*	NA	NA	NA	mm10_cpg_inter
chr1	12990557	12990557	1	*	3.98298	2.03824	15.9374	-13.8992	Ctrl	6.80576e-05	0.0400916	chr1	12990496	12990963	468	-	ENSMUST00000188454.6	240726	Slco5a1	mm10_genes_5UTRs
chr1	12990557	12990557	1	*	3.98298	2.03824	15.9374	-13.8992	Ctrl	6.80576e-05	0.0400916	chr1	12990496	12991135	640	-	ENSMUST00000115403.8	240726	Slco5a1	mm10_genes_5UTRs
chr1	12990557	12990557	1	*	3.98298	2.03824	15.9374	-13.8992	Ctrl	6.80576e-05	0.0400916	chr1	12990496	12991177	682	-	ENSMUST00000115402.7	240726	Slco5a1	mm10_genes_5UTRs
chr1	12990557	12990557	1	*	3.98298	2.03824	15.9374	-13.8992	Ctrl	6.80576e-05	0.0400916	chr1	12990496	12991135	640	-	ENSMUST00000136197.7	240726	Slco5a1	mm10_genes_5UTRs
chr1	12990557	12990557	1	*	3.98298	2.03824	15.9374	-13.8992	Ctrl	6.80576e-05	0.0400916	chr1	12990496	12990914	419	-	ENSMUST00000146763.7	240726	Slco5a1	mm10_genes_5UTRs
chr1	12990557	12990557	1	*	3.98298	2.03824	15.9374	-13.8992	Ctrl	6.80576e-05	0.0400916	chr1	12990496	12990914	419	-	ENSMUST00000147606.2	240726	Slco5a1	mm10_genes_5UTRs
chr1	12990557	12990557	1	*	3.98298	2.03824	15.9374	-13.8992	Ctrl	6.80576e-05	0.0400916	chr1	12989580	12990963	1384	-	ENSMUST00000188454.6	240726	Slco5a1	mm10_genes_exons
chr1	12990557	12990557	1	*	3.98298	2.03824	15.9374	-13.8992	Ctrl	6.80576e-05	0.0400916	chr1	12989580	12991135	1556	-	ENSMUST00000115403.8	240726	Slco5a1	mm10_genes_exons
chr1	12990557	12990557	1	*	3.98298	2.03824	15.9374	-13.8992	Ctrl	6.80576e-05	0.0400916	chr1	12989580	12991177	1598	-	ENSMUST00000115402.7	240726	Slco5a1	mm10_genes_exons
chr1	12990557	12990557	1	*	3.98298	2.03824	15.9374	-13.8992	Ctrl	6.80576e-05	0.0400916	chr1	12989580	12991135	1556	-	ENSMUST00000136197.7	240726	Slco5a1	mm10_genes_exons
chr1	12990557	12990557	1	*	3.98298	2.03824	15.9374	-13.8992	Ctrl	6.80576e-05	0.0400916	chr1	12989580	12990914	1335	-	ENSMUST00000146763.7	240726	Slco5a1	mm10_genes_exons
chr1	12990557	12990557	1	*	3.98298	2.03824	15.9374	-13.8992	Ctrl	6.80576e-05	0.0400916	chr1	12989580	12990914	1335	-	ENSMUST00000147606.2	240726	Slco5a1	mm10_genes_exons
chr1	12990557	12990557	1	*	3.98298	2.03824	15.9374	-13.8992	Ctrl	6.80576e-05	0.0400916	chr1	12989580	12990963	1384	-	ENSMUST00000191566.1	240726	Slco5a1	mm10_genes_exons
chr1	12990557	12990557	1	*	3.98298	2.03824	15.9374	-13.8992	Ctrl	6.80576e-05	0.0400916	chr1	12988718	12990717	2000	*	NA	NA	NA	mm10_cpg_shores
chr10	120089793	120089793	1	*	5.59574	85.6227	99.5098	-13.8871	Ctrl	2.19677e-08	0.000133788	chr10	120089408	120089875	468	-	ENSMUST00000020449.11	117599	Helb	mm10_genes_exons
chr10	120089793	120089793	1	*	5.59574	85.6227	99.5098	-13.8871	Ctrl	2.19677e-08	0.000133788	chr10	120089408	120089875	468	-	ENSMUST00000148241.7	117599	Helb	mm10_genes_exons
chr10	120089793	120089793	1	*	5.59574	85.6227	99.5098	-13.8871	Ctrl	2.19677e-08	0.000133788	chr10	120089408	120089875	468	-	ENSMUST00000154501.1	117599	Helb	mm10_genes_exons
chr10	120089793	120089793	1	*	5.59574	85.6227	99.5098	-13.8871	Ctrl	2.19677e-08	0.000133788	chr10	120089408	120089875	468	-	ENSMUST00000154501.1	117599	Helb	mm10_genes_3UTRs
chr10	120089793	120089793	1	*	5.59574	85.6227	99.5098	-13.8871	Ctrl	2.19677e-08	0.000133788	chr10	120089622	120089870	249	*	NA	NA	NA	mm10_cpg_islands
chr1	174018016	174018016	1	*	4.25611	66.1459	80.0206	-13.8747	Ctrl	2.08016e-05	0.0183031	chr1	174017657	174026527	8871	-	ENSMUST00000059226.6	226695	Ifi205	mm10_genes_introns
chr1	174018016	174018016	1	*	4.25611	66.1459	80.0206	-13.8747	Ctrl	2.08016e-05	0.0183031	chr1	173371800	174497728	1125929	*	NA	NA	NA	mm10_cpg_inter
chr13	56429131	56429131	1	*	4.44303	20.1082	33.9702	-13.8619	Ctrl	8.87002e-06	0.0102704	chr13	56429038	56429487	450	+	ENSMUST00000212844.1	NA	NA	mm10_genes_exons
chr13	56429131	56429131	1	*	4.44303	20.1082	33.9702	-13.8619	Ctrl	8.87002e-06	0.0102704	chr13	56300644	56518226	217583	*	NA	NA	NA	mm10_cpg_inter
chr1	3556997	3556997	1	*	4.15434	86.16	100	-13.84	Ctrl	3.26226e-05	0.0246685	chr1	3421902	3670551	248650	-	ENSMUST00000070533.4	497097	Xkr4	mm10_genes_introns
chr1	3556997	3556997	1	*	4.15434	86.16	100	-13.84	Ctrl	3.26226e-05	0.0246685	chr1	3535844	3666618	130775	*	NA	NA	NA	mm10_cpg_inter
chr18	47248825	47248825	1	*	4.55609	84.6628	98.5009	-13.8381	Ctrl	5.21143e-06	0.00717814	chr18	47245254	47249584	4331	-	ENSMUST00000019791.13	20358	Sema6a	mm10_genes_exons
chr18	47248825	47248825	1	*	4.55609	84.6628	98.5009	-13.8381	Ctrl	5.21143e-06	0.00717814	chr18	47245255	47249584	4330	-	ENSMUST00000115449.8	20358	Sema6a	mm10_genes_exons
chr18	47248825	47248825	1	*	4.55609	84.6628	98.5009	-13.8381	Ctrl	5.21143e-06	0.00717814	chr18	47247438	47249584	2147	-	ENSMUST00000076043.12	20358	Sema6a	mm10_genes_exons
chr18	47248825	47248825	1	*	4.55609	84.6628	98.5009	-13.8381	Ctrl	5.21143e-06	0.00717814	chr18	47247440	47249584	2145	-	ENSMUST00000135790.7	20358	Sema6a	mm10_genes_exons
chr18	47248825	47248825	1	*	4.55609	84.6628	98.5009	-13.8381	Ctrl	5.21143e-06	0.00717814	chr18	47248383	47249584	1202	-	ENSMUST00000156422.7	20358	Sema6a	mm10_genes_exons
chr18	47248825	47248825	1	*	4.55609	84.6628	98.5009	-13.8381	Ctrl	5.21143e-06	0.00717814	chr18	47235929	47270608	34680	-	ENSMUST00000123228.7	20358	Sema6a	mm10_genes_introns
chr18	47248825	47248825	1	*	4.55609	84.6628	98.5009	-13.8381	Ctrl	5.21143e-06	0.00717814	chr18	46963131	47362342	399212	*	NA	NA	NA	mm10_cpg_inter
chr15	3267996	3267996	1	*	4.18223	85.0226	98.8571	-13.8346	Ctrl	2.88664e-05	0.0227705	chr15	3267547	3268546	1000	+	ENSMUST00000160787.8	20363	Selenop	mm10_genes_promoters
chr15	3267996	3267996	1	*	4.18223	85.0226	98.8571	-13.8346	Ctrl	2.88664e-05	0.0227705	chr15	3265767	3269766	4000	+	ENSMUST00000082424.10	20363	Selenop	mm10_genes_1to5kb
chr15	3267996	3267996	1	*	4.18223	85.0226	98.8571	-13.8346	Ctrl	2.88664e-05	0.0227705	chr15	3265811	3269810	4000	+	ENSMUST00000159158.7	20363	Selenop	mm10_genes_1to5kb
chr15	3267996	3267996	1	*	4.18223	85.0226	98.8571	-13.8346	Ctrl	2.88664e-05	0.0227705	chr15	3265921	3269920	4000	+	ENSMUST00000159216.8	20363	Selenop	mm10_genes_1to5kb
chr15	3267996	3267996	1	*	4.18223	85.0226	98.8571	-13.8346	Ctrl	2.88664e-05	0.0227705	chr15	3265998	3269997	4000	+	ENSMUST00000160311.1	20363	Selenop	mm10_genes_1to5kb
chr15	3267996	3267996	1	*	4.18223	85.0226	98.8571	-13.8346	Ctrl	2.88664e-05	0.0227705	chr15	3265999	3269998	4000	+	ENSMUST00000159247.1	20363	Selenop	mm10_genes_1to5kb
chr15	3267996	3267996	1	*	4.18223	85.0226	98.8571	-13.8346	Ctrl	2.88664e-05	0.0227705	chr15	3267085	3271084	4000	+	ENSMUST00000160930.1	20363	Selenop	mm10_genes_1to5kb
chr15	3267996	3267996	1	*	4.18223	85.0226	98.8571	-13.8346	Ctrl	2.88664e-05	0.0227705	chr15	1	3579000	3579000	*	NA	NA	NA	mm10_cpg_inter
chr1	165880109	165880109	1	*	7.13193	83.7695	97.5721	-13.8027	Ctrl	9.89696e-13	3.96645e-08	chr1	165879927	165880475	549	-	ENSMUST00000176942.7	18986	Pou2f1	mm10_genes_exons
chr1	165880109	165880109	1	*	7.13193	83.7695	97.5721	-13.8027	Ctrl	9.89696e-13	3.96645e-08	chr1	165880082	165880475	394	-	ENSMUST00000082225.12	18986	Pou2f1	mm10_genes_exons
chr1	165880109	165880109	1	*	7.13193	83.7695	97.5721	-13.8027	Ctrl	9.89696e-13	3.96645e-08	chr1	165877066	165880129	3064	-	ENSMUST00000111427.8	18986	Pou2f1	mm10_genes_introns
chr1	165880109	165880109	1	*	7.13193	83.7695	97.5721	-13.8027	Ctrl	9.89696e-13	3.96645e-08	chr1	165877066	165880129	3064	-	ENSMUST00000160260.8	18986	Pou2f1	mm10_genes_introns
chr1	165880109	165880109	1	*	7.13193	83.7695	97.5721	-13.8027	Ctrl	9.89696e-13	3.96645e-08	chr1	165877066	165880129	3064	-	ENSMUST00000159212.8	18986	Pou2f1	mm10_genes_introns
chr1	165880109	165880109	1	*	7.13193	83.7695	97.5721	-13.8027	Ctrl	9.89696e-13	3.96645e-08	chr1	165877066	165880129	3064	-	ENSMUST00000111429.10	18986	Pou2f1	mm10_genes_introns
chr1	165880109	165880109	1	*	7.13193	83.7695	97.5721	-13.8027	Ctrl	9.89696e-13	3.96645e-08	chr1	165877066	165880129	3064	-	ENSMUST00000184643.7	18986	Pou2f1	mm10_genes_introns
chr1	165880109	165880109	1	*	7.13193	83.7695	97.5721	-13.8027	Ctrl	9.89696e-13	3.96645e-08	chr1	165877066	165880129	3064	-	ENSMUST00000160908.7	18986	Pou2f1	mm10_genes_introns
chr1	165880109	165880109	1	*	7.13193	83.7695	97.5721	-13.8027	Ctrl	9.89696e-13	3.96645e-08	chr1	165877066	165880129	3064	-	ENSMUST00000111426.10	18986	Pou2f1	mm10_genes_introns
chr1	165880109	165880109	1	*	7.13193	83.7695	97.5721	-13.8027	Ctrl	9.89696e-13	3.96645e-08	chr1	165876049	165880129	4081	-	ENSMUST00000184799.1	18986	Pou2f1	mm10_genes_introns
chr1	165880109	165880109	1	*	7.13193	83.7695	97.5721	-13.8027	Ctrl	9.89696e-13	3.96645e-08	chr1	165877066	165880129	3064	-	ENSMUST00000194366.5	18986	Pou2f1	mm10_genes_introns
chr1	165880109	165880109	1	*	7.13193	83.7695	97.5721	-13.8027	Ctrl	9.89696e-13	3.96645e-08	chr1	165877066	165880129	3064	-	ENSMUST00000176004.1	18986	Pou2f1	mm10_genes_introns
chr1	165880109	165880109	1	*	7.13193	83.7695	97.5721	-13.8027	Ctrl	9.89696e-13	3.96645e-08	chr1	165877066	165880129	3064	-	ENSMUST00000027850.14	18986	Pou2f1	mm10_genes_introns
chr1	165880109	165880109	1	*	7.13193	83.7695	97.5721	-13.8027	Ctrl	9.89696e-13	3.96645e-08	chr1	165877066	165880129	3064	-	ENSMUST00000069609.11	18986	Pou2f1	mm10_genes_introns
chr1	165880109	165880109	1	*	7.13193	83.7695	97.5721	-13.8027	Ctrl	9.89696e-13	3.96645e-08	chr1	165849261	165997464	148204	*	NA	NA	NA	mm10_cpg_inter
chr2	166393845	166393845	1	*	4.04638	80.8596	94.6595	-13.7999	Ctrl	5.20147e-05	0.0339051	chr2	166381498	166398020	16523	-	ENSMUST00000151070.1	NA	NA	mm10_genes_introns
chr2	166393845	166393845	1	*	4.04638	80.8596	94.6595	-13.7999	Ctrl	5.20147e-05	0.0339051	chr2	166392763	166398020	5258	-	ENSMUST00000132465.1	NA	NA	mm10_genes_introns
chr2	166393845	166393845	1	*	4.04638	80.8596	94.6595	-13.7999	Ctrl	5.20147e-05	0.0339051	chr2	166159589	166709473	549885	*	NA	NA	NA	mm10_cpg_inter
chr11	120284682	120284682	1	*	4.65397	86.2109	100	-13.7891	Ctrl	3.25608e-06	0.00514022	chr11	120284556	120284719	164	+	ENSMUST00000122148.7	268515	Bahcc1	mm10_genes_introns
chr11	120284682	120284682	1	*	4.65397	86.2109	100	-13.7891	Ctrl	3.25608e-06	0.00514022	chr11	120284556	120284719	164	+	ENSMUST00000044985.13	268515	Bahcc1	mm10_genes_introns
chr11	120284682	120284682	1	*	4.65397	86.2109	100	-13.7891	Ctrl	3.25608e-06	0.00514022	chr11	120284556	120284719	164	+	ENSMUST00000118987.1	268515	Bahcc1	mm10_genes_introns
chr11	120284682	120284682	1	*	4.65397	86.2109	100	-13.7891	Ctrl	3.25608e-06	0.00514022	chr11	120242102	120301075	58974	*	NA	NA	NA	mm10_cpg_inter
chr11	115360401	115360401	1	*	4.02766	78.7805	92.5616	-13.7812	Ctrl	5.63336e-05	0.0355454	chr11	115360318	115361317	1000	-	ENSMUST00000145316.7	217310	Hid1	mm10_genes_promoters
chr11	115360401	115360401	1	*	4.02766	78.7805	92.5616	-13.7812	Ctrl	5.63336e-05	0.0355454	chr11	115360314	115364313	4000	-	ENSMUST00000152977.1	217310	Hid1	mm10_genes_1to5kb
chr11	115360401	115360401	1	*	4.02766	78.7805	92.5616	-13.7812	Ctrl	5.63336e-05	0.0355454	chr11	115360322	115360492	171	-	ENSMUST00000044152.12	217310	Hid1	mm10_genes_exons
chr11	115360401	115360401	1	*	4.02766	78.7805	92.5616	-13.7812	Ctrl	5.63336e-05	0.0355454	chr11	115360322	115360492	171	-	ENSMUST00000106542.8	217310	Hid1	mm10_genes_exons
chr11	115360401	115360401	1	*	4.02766	78.7805	92.5616	-13.7812	Ctrl	5.63336e-05	0.0355454	chr11	115359809	115367543	7735	-	ENSMUST00000123428.1	217310	Hid1	mm10_genes_introns
chr11	115360401	115360401	1	*	4.02766	78.7805	92.5616	-13.7812	Ctrl	5.63336e-05	0.0355454	chr11	115359809	115361638	1830	-	ENSMUST00000130073.7	217310	Hid1	mm10_genes_introns
chr11	115360401	115360401	1	*	4.02766	78.7805	92.5616	-13.7812	Ctrl	5.63336e-05	0.0355454	chr11	115338893	115363035	24143	*	NA	NA	NA	mm10_cpg_inter
chr8	93714650	93714650	1	*	3.99207	84.5751	98.3368	-13.7617	Ctrl	6.54981e-05	0.039179	chr8	93712380	93719758	7379	-	ENSMUST00000212801.1	108167546	Gm30606	mm10_genes_introns
chr8	93714650	93714650	1	*	3.99207	84.5751	98.3368	-13.7617	Ctrl	6.54981e-05	0.039179	chr8	92965415	93806659	841245	*	NA	NA	NA	mm10_cpg_inter
chr1	168720432	168720432	1	*	4.45067	77.5161	91.2718	-13.7557	Ctrl	8.56021e-06	0.0100332	chr1	167933999	169527288	1593290	*	NA	NA	NA	mm10_cpg_inter
chr15	79940380	79940380	1	*	4.99191	28.073	41.8169	-13.7439	Ctrl	5.97863e-07	0.00157037	chr15	79930630	79970868	40239	-	ENSMUST00000128931.7	52609	Cbx7	mm10_genes_introns
chr15	79940380	79940380	1	*	4.99191	28.073	41.8169	-13.7439	Ctrl	5.97863e-07	0.00157037	chr15	79930630	79970868	40239	-	ENSMUST00000132821.7	52609	Cbx7	mm10_genes_introns
chr15	79940380	79940380	1	*	4.99191	28.073	41.8169	-13.7439	Ctrl	5.97863e-07	0.00157037	chr15	79937639	79997636	59998	*	NA	NA	NA	mm10_cpg_inter
chr7	123192860	123192860	1	*	4.26238	73.1313	86.8479	-13.7166	Ctrl	2.02261e-05	0.0179519	chr7	123192579	123195296	2718	+	ENSMUST00000094053.6	233833	Tnrc6a	mm10_genes_exons
chr7	123192860	123192860	1	*	4.26238	73.1313	86.8479	-13.7166	Ctrl	2.02261e-05	0.0179519	chr7	123192579	123193978	1400	+	ENSMUST00000205760.1	233833	Tnrc6a	mm10_genes_exons
chr7	123192860	123192860	1	*	4.26238	73.1313	86.8479	-13.7166	Ctrl	2.02261e-05	0.0179519	chr7	123192579	123193730	1152	+	ENSMUST00000206126.1	233833	Tnrc6a	mm10_genes_exons
chr7	123192860	123192860	1	*	4.26238	73.1313	86.8479	-13.7166	Ctrl	2.02261e-05	0.0179519	chr7	123143838	123193921	50084	+	ENSMUST00000205514.1	233833	Tnrc6a	mm10_genes_introns
chr7	123192860	123192860	1	*	4.26238	73.1313	86.8479	-13.7166	Ctrl	2.02261e-05	0.0179519	chr7	123128611	123365425	236815	*	NA	NA	NA	mm10_cpg_inter
chr7	30077968	30077968	1	*	4.75745	84.7082	98.3984	-13.6902	Ctrl	1.96056e-06	0.0036247	chr7	30077337	30078618	1282	-	ENSMUST00000088785.5	72556	Zfp566	mm10_genes_exons
chr7	30077968	30077968	1	*	4.75745	84.7082	98.3984	-13.6902	Ctrl	1.96056e-06	0.0036247	chr7	30072140	30081090	8951	-	ENSMUST00000182746.1	330502	Zfp82	mm10_genes_introns
chr7	30077968	30077968	1	*	4.75745	84.7082	98.3984	-13.6902	Ctrl	1.96056e-06	0.0036247	chr7	30076939	30086350	9412	*	NA	NA	NA	mm10_cpg_inter
chr7	114283168	114283168	1	*	4.58716	67.0689	80.6137	-13.5448	Ctrl	4.49325e-06	0.00646112	chr7	114280279	114410928	130650	*	NA	NA	NA	mm10_cpg_inter
chr8	34055826	34055826	1	*	4.53332	10.9041	24.4376	-13.5335	Ctrl	5.80627e-06	0.00770551	chr8	34055412	34055842	431	+	ENSMUST00000139529.1	NA	NA	mm10_genes_exons
chr8	34055826	34055826	1	*	4.53332	10.9041	24.4376	-13.5335	Ctrl	5.80627e-06	0.00770551	chr8	34055412	34057046	1635	+	ENSMUST00000149618.1	NA	NA	mm10_genes_exons
chr8	34055826	34055826	1	*	4.53332	10.9041	24.4376	-13.5335	Ctrl	5.80627e-06	0.00770551	chr8	33934511	34104161	169651	*	NA	NA	NA	mm10_cpg_inter
chr2	170946452	170946452	1	*	5.47768	81.9845	95.5172	-13.5328	Ctrl	4.30928e-08	0.000215881	chr2	170515887	172038062	1522176	*	NA	NA	NA	mm10_cpg_inter
chr16	30308382	30308382	1	*	4.31953	3.53721	17.0525	-13.5152	Ctrl	1.5636e-05	0.0152242	chr16	30307685	30309856	2172	-	ENSMUST00000061190.7	14729	Gp5	mm10_genes_exons
chr16	30308382	30308382	1	*	4.31953	3.53721	17.0525	-13.5152	Ctrl	1.5636e-05	0.0152242	chr16	30308375	30309235	861	*	NA	NA	NA	mm10_cpg_islands
chr14	71209293	71209293	1	*	4.467	85.5832	99.0741	-13.4909	Ctrl	7.93257e-06	0.00947637	chr14	70895231	72527905	1632675	*	NA	NA	NA	mm10_cpg_inter
chr5	126052186	126052186	1	*	4.15227	76.1161	89.5216	-13.4055	Ctrl	3.29195e-05	0.0248175	chr5	125536820	127237441	1700622	*	NA	NA	NA	mm10_cpg_inter
chr4	119133247	119133247	1	*	4.27945	67.3414	80.7264	-13.385	Ctrl	1.87353e-05	0.0170901	chr4	119132002	119136001	4000	-	ENSMUST00000151216.1	NA	NA	mm10_genes_1to5kb
chr4	119133247	119133247	1	*	4.27945	67.3414	80.7264	-13.385	Ctrl	1.87353e-05	0.0170901	chr4	119133097	119133259	163	+	ENSMUST00000030398.9	20525	Slc2a1	mm10_genes_exons
chr4	119133247	119133247	1	*	4.27945	67.3414	80.7264	-13.385	Ctrl	1.87353e-05	0.0170901	chr4	119132684	119133351	668	+	ENSMUST00000174372.2	20525	Slc2a1	mm10_genes_introns
chr4	119133247	119133247	1	*	4.27945	67.3414	80.7264	-13.385	Ctrl	1.87353e-05	0.0170901	chr4	119113271	119169963	56693	*	NA	NA	NA	mm10_cpg_inter
chr7	141342164	141342164	1	*	3.99244	86.6265	100	-13.3735	Ctrl	6.53981e-05	0.0391569	chr7	141341656	141342655	1000	+	ENSMUST00000146042.1	98845	Eps8l2	mm10_genes_promoters
chr7	141342164	141342164	1	*	3.99244	86.6265	100	-13.3735	Ctrl	6.53981e-05	0.0391569	chr7	141342111	141342925	815	+	ENSMUST00000026577.12	98845	Eps8l2	mm10_genes_introns
chr7	141342164	141342164	1	*	3.99244	86.6265	100	-13.3735	Ctrl	6.53981e-05	0.0391569	chr7	141342111	141342925	815	+	ENSMUST00000140025.7	98845	Eps8l2	mm10_genes_introns
chr7	141342164	141342164	1	*	3.99244	86.6265	100	-13.3735	Ctrl	6.53981e-05	0.0391569	chr7	141342111	141342925	815	+	ENSMUST00000210251.1	98845	Eps8l2	mm10_genes_introns
chr7	141342164	141342164	1	*	3.99244	86.6265	100	-13.3735	Ctrl	6.53981e-05	0.0391569	chr7	141342111	141342925	815	+	ENSMUST00000145108.7	98845	Eps8l2	mm10_genes_introns
chr7	141342164	141342164	1	*	3.99244	86.6265	100	-13.3735	Ctrl	6.53981e-05	0.0391569	chr7	141342111	141342925	815	+	ENSMUST00000136736.7	98845	Eps8l2	mm10_genes_introns
chr7	141342164	141342164	1	*	3.99244	86.6265	100	-13.3735	Ctrl	6.53981e-05	0.0391569	chr7	141342111	141342925	815	+	ENSMUST00000143633.3	98845	Eps8l2	mm10_genes_introns
chr7	141342164	141342164	1	*	3.99244	86.6265	100	-13.3735	Ctrl	6.53981e-05	0.0391569	chr7	141341056	141343055	2000	*	NA	NA	NA	mm10_cpg_shelves
chr3	67775416	67775416	1	*	5.14445	84.9597	98.3181	-13.3584	Ctrl	2.68302e-07	0.000879519	chr3	67587082	68489635	902554	*	NA	NA	NA	mm10_cpg_inter
chr17	31441069	31441069	1	*	5.05835	83.1461	96.4909	-13.3447	Ctrl	4.22898e-07	0.00121507	chr17	31437932	31441931	4000	+	ENSMUST00000130547.7	18585	Pde9a	mm10_genes_1to5kb
chr17	31441069	31441069	1	*	5.05835	83.1461	96.4909	-13.3447	Ctrl	4.22898e-07	0.00121507	chr17	31420289	31443165	22877	+	ENSMUST00000047168.11	18585	Pde9a	mm10_genes_introns
chr17	31441069	31441069	1	*	5.05835	83.1461	96.4909	-13.3447	Ctrl	4.22898e-07	0.00121507	chr17	31420289	31443837	23549	+	ENSMUST00000131417.7	18585	Pde9a	mm10_genes_introns
chr17	31441069	31441069	1	*	5.05835	83.1461	96.4909	-13.3447	Ctrl	4.22898e-07	0.00121507	chr17	31420289	31443165	22877	+	ENSMUST00000134525.7	18585	Pde9a	mm10_genes_introns
chr17	31441069	31441069	1	*	5.05835	83.1461	96.4909	-13.3447	Ctrl	4.22898e-07	0.00121507	chr17	31415358	31443837	28480	+	ENSMUST00000143549.7	18585	Pde9a	mm10_genes_introns
chr17	31441069	31441069	1	*	5.05835	83.1461	96.4909	-13.3447	Ctrl	4.22898e-07	0.00121507	chr17	31420289	31443165	22877	+	ENSMUST00000127929.7	18585	Pde9a	mm10_genes_introns
chr17	31441069	31441069	1	*	5.05835	83.1461	96.4909	-13.3447	Ctrl	4.22898e-07	0.00121507	chr17	31420289	31443165	22877	+	ENSMUST00000137927.7	18585	Pde9a	mm10_genes_introns
chr17	31441069	31441069	1	*	5.05835	83.1461	96.4909	-13.3447	Ctrl	4.22898e-07	0.00121507	chr17	31420258	31443165	22908	+	ENSMUST00000124902.7	18585	Pde9a	mm10_genes_introns
chr17	31441069	31441069	1	*	5.05835	83.1461	96.4909	-13.3447	Ctrl	4.22898e-07	0.00121507	chr17	31420289	31443165	22877	+	ENSMUST00000154567.7	18585	Pde9a	mm10_genes_introns
chr17	31441069	31441069	1	*	5.05835	83.1461	96.4909	-13.3447	Ctrl	4.22898e-07	0.00121507	chr17	31415358	31443165	27808	+	ENSMUST00000141314.7	18585	Pde9a	mm10_genes_introns
chr17	31441069	31441069	1	*	5.05835	83.1461	96.4909	-13.3447	Ctrl	4.22898e-07	0.00121507	chr17	31433209	31443165	9957	+	ENSMUST00000136384.7	18585	Pde9a	mm10_genes_introns
chr17	31441069	31441069	1	*	5.05835	83.1461	96.4909	-13.3447	Ctrl	4.22898e-07	0.00121507	chr17	31390643	31507957	117315	*	NA	NA	NA	mm10_cpg_inter
chr3	53848471	53848471	1	*	3.99227	75.5001	88.8202	-13.3202	Ctrl	6.5445e-05	0.0391661	chr3	53661329	53859620	198292	*	NA	NA	NA	mm10_cpg_inter
chr1	19968911	19968911	1	*	5.83848	73.7647	87.0692	-13.3045	Ctrl	5.26782e-09	4.29285e-05	chr1	19240851	20815887	1575037	*	NA	NA	NA	mm10_cpg_inter
chr9	27329394	27329394	1	*	5.57116	84.7457	98.0283	-13.2826	Ctrl	2.53056e-08	0.0001483	chr9	27328707	27329538	832	+	ENSMUST00000214357.1	235086	Igsf9b	mm10_genes_introns
chr9	27329394	27329394	1	*	5.57116	84.7457	98.0283	-13.2826	Ctrl	2.53056e-08	0.0001483	chr9	27328707	27329538	832	+	ENSMUST00000115247.7	235086	Igsf9b	mm10_genes_introns
chr9	27329394	27329394	1	*	5.57116	84.7457	98.0283	-13.2826	Ctrl	2.53056e-08	0.0001483	chr9	27328707	27329538	832	+	ENSMUST00000133213.2	235086	Igsf9b	mm10_genes_introns
chr9	27329394	27329394	1	*	5.57116	84.7457	98.0283	-13.2826	Ctrl	2.53056e-08	0.0001483	chr9	27328707	27329538	832	+	ENSMUST00000214187.1	235086	Igsf9b	mm10_genes_introns
chr9	27329394	27329394	1	*	5.57116	84.7457	98.0283	-13.2826	Ctrl	2.53056e-08	0.0001483	chr9	27304604	28399241	1094638	*	NA	NA	NA	mm10_cpg_inter
chr14	10366957	10366957	1	*	4.04941	86.3896	99.6226	-13.2331	Ctrl	5.13469e-05	0.0336641	chr14	9870176	10421494	551319	-	ENSMUST00000161302.7	14198	Fhit	mm10_genes_introns
chr14	10366957	10366957	1	*	4.04941	86.3896	99.6226	-13.2331	Ctrl	5.13469e-05	0.0336641	chr14	9870176	10421494	551319	-	ENSMUST00000162278.7	14198	Fhit	mm10_genes_introns
chr14	10366957	10366957	1	*	4.04941	86.3896	99.6226	-13.2331	Ctrl	5.13469e-05	0.0336641	chr14	9870176	10421494	551319	-	ENSMUST00000160340.7	14198	Fhit	mm10_genes_introns
chr14	10366957	10366957	1	*	4.04941	86.3896	99.6226	-13.2331	Ctrl	5.13469e-05	0.0336641	chr14	9870176	10421494	551319	-	ENSMUST00000179394.7	14198	Fhit	mm10_genes_introns
chr14	10366957	10366957	1	*	4.04941	86.3896	99.6226	-13.2331	Ctrl	5.13469e-05	0.0336641	chr14	9870176	10421494	551319	-	ENSMUST00000161895.7	14198	Fhit	mm10_genes_introns
chr14	10366957	10366957	1	*	4.04941	86.3896	99.6226	-13.2331	Ctrl	5.13469e-05	0.0336641	chr14	9870176	10421494	551319	-	ENSMUST00000161179.1	14198	Fhit	mm10_genes_introns
chr14	10366957	10366957	1	*	4.04941	86.3896	99.6226	-13.2331	Ctrl	5.13469e-05	0.0336641	chr14	9870176	10421494	551319	-	ENSMUST00000162817.2	14198	Fhit	mm10_genes_introns
chr14	10366957	10366957	1	*	4.04941	86.3896	99.6226	-13.2331	Ctrl	5.13469e-05	0.0336641	chr14	9870176	10421494	551319	-	ENSMUST00000160956.1	14198	Fhit	mm10_genes_introns
chr14	10366957	10366957	1	*	4.04941	86.3896	99.6226	-13.2331	Ctrl	5.13469e-05	0.0336641	chr14	8670338	11157666	2487329	*	NA	NA	NA	mm10_cpg_inter
chr11	120920759	120920759	1	*	5.79158	84.1501	97.3534	-13.2033	Ctrl	6.97283e-09	5.44845e-05	chr11	120919582	120921519	1938	-	ENSMUST00000056781.4	71276	Ccdc57	mm10_genes_introns
chr11	120920759	120920759	1	*	5.79158	84.1501	97.3534	-13.2033	Ctrl	6.97283e-09	5.44845e-05	chr11	120828996	120928611	99616	*	NA	NA	NA	mm10_cpg_inter
chr7	27012768	27012768	1	*	4.76061	57.1348	70.3193	-13.1845	Ctrl	1.93008e-06	0.00358972	chr7	25820699	27162119	1341421	*	NA	NA	NA	mm10_cpg_inter
chr1	125177125	125177125	1	*	3.94146	73.2033	86.3754	-13.1721	Ctrl	8.09878e-05	0.0448244	chr1	124050134	125431173	1381040	*	NA	NA	NA	mm10_cpg_inter
chr5	34628050	34628050	1	*	4.04216	84.4412	97.6	-13.1588	Ctrl	5.296e-05	0.0342592	chr5	34625436	34628414	2979	+	ENSMUST00000114338.8	11518	Add1	mm10_genes_introns
chr5	34628050	34628050	1	*	4.04216	84.4412	97.6	-13.1588	Ctrl	5.296e-05	0.0342592	chr5	34625436	34628414	2979	+	ENSMUST00000001108.10	11518	Add1	mm10_genes_introns
chr5	34628050	34628050	1	*	4.04216	84.4412	97.6	-13.1588	Ctrl	5.296e-05	0.0342592	chr5	34625436	34628414	2979	+	ENSMUST00000114340.8	11518	Add1	mm10_genes_introns
chr5	34628050	34628050	1	*	4.04216	84.4412	97.6	-13.1588	Ctrl	5.296e-05	0.0342592	chr5	34625436	34628414	2979	+	ENSMUST00000114335.7	11518	Add1	mm10_genes_introns
chr5	34628050	34628050	1	*	4.04216	84.4412	97.6	-13.1588	Ctrl	5.296e-05	0.0342592	chr5	34625436	34628414	2979	+	ENSMUST00000052836.13	11518	Add1	mm10_genes_introns
chr5	34628050	34628050	1	*	4.04216	84.4412	97.6	-13.1588	Ctrl	5.296e-05	0.0342592	chr5	34625436	34628414	2979	+	ENSMUST00000201810.3	11518	Add1	mm10_genes_introns
chr5	34628050	34628050	1	*	4.04216	84.4412	97.6	-13.1588	Ctrl	5.296e-05	0.0342592	chr5	34625436	34628414	2979	+	ENSMUST00000152805.1	11518	Add1	mm10_genes_introns
chr5	34628050	34628050	1	*	4.04216	84.4412	97.6	-13.1588	Ctrl	5.296e-05	0.0342592	chr5	34625436	34628414	2979	+	ENSMUST00000137262.7	11518	Add1	mm10_genes_introns
chr5	34628050	34628050	1	*	4.04216	84.4412	97.6	-13.1588	Ctrl	5.296e-05	0.0342592	chr5	34625436	34628414	2979	+	ENSMUST00000139044.1	11518	Add1	mm10_genes_introns
chr5	34628050	34628050	1	*	4.04216	84.4412	97.6	-13.1588	Ctrl	5.296e-05	0.0342592	chr5	34620882	34655862	34981	*	NA	NA	NA	mm10_cpg_inter
chr5	43152549	43152549	1	*	4.88161	61.7698	74.919	-13.1492	Ctrl	1.05225e-06	0.00233866	chr5	43149328	43153327	4000	-	ENSMUST00000196754.1	NA	NA	mm10_genes_1to5kb
chr5	43152549	43152549	1	*	4.88161	61.7698	74.919	-13.1492	Ctrl	1.05225e-06	0.00233866	chr5	43152141	43154747	2607	-	ENSMUST00000187911.6	665934	Gm7854	mm10_genes_introns
chr5	43152549	43152549	1	*	4.88161	61.7698	74.919	-13.1492	Ctrl	1.05225e-06	0.00233866	chr5	43152141	43154747	2607	-	ENSMUST00000187409.2	665934	Gm7854	mm10_genes_introns
chr5	43152549	43152549	1	*	4.88161	61.7698	74.919	-13.1492	Ctrl	1.05225e-06	0.00233866	chr5	41848603	43228663	1380061	*	NA	NA	NA	mm10_cpg_inter
chr3	126820944	126820944	1	*	3.90567	85.7994	98.9286	-13.1292	Ctrl	9.39662e-05	0.049191	chr3	126810688	126834573	23886	+	ENSMUST00000106402.7	108058	Camk2d	mm10_genes_introns
chr3	126820944	126820944	1	*	3.90567	85.7994	98.9286	-13.1292	Ctrl	9.39662e-05	0.049191	chr3	126810688	126834573	23886	+	ENSMUST00000106399.7	108058	Camk2d	mm10_genes_introns
chr3	126820944	126820944	1	*	3.90567	85.7994	98.9286	-13.1292	Ctrl	9.39662e-05	0.049191	chr3	126810688	126834573	23886	+	ENSMUST00000066466.12	108058	Camk2d	mm10_genes_introns
chr3	126820944	126820944	1	*	3.90567	85.7994	98.9286	-13.1292	Ctrl	9.39662e-05	0.049191	chr3	126810688	126834573	23886	+	ENSMUST00000199300.4	108058	Camk2d	mm10_genes_introns
chr3	126820944	126820944	1	*	3.90567	85.7994	98.9286	-13.1292	Ctrl	9.39662e-05	0.049191	chr3	126810688	126834573	23886	+	ENSMUST00000169051.7	108058	Camk2d	mm10_genes_introns
chr3	126820944	126820944	1	*	3.90567	85.7994	98.9286	-13.1292	Ctrl	9.39662e-05	0.049191	chr3	126810688	126834573	23886	+	ENSMUST00000145454.7	108058	Camk2d	mm10_genes_introns
chr3	126820944	126820944	1	*	3.90567	85.7994	98.9286	-13.1292	Ctrl	9.39662e-05	0.049191	chr3	126810688	126834573	23886	+	ENSMUST00000131869.7	108058	Camk2d	mm10_genes_introns
chr3	126820944	126820944	1	*	3.90567	85.7994	98.9286	-13.1292	Ctrl	9.39662e-05	0.049191	chr3	126810688	126834573	23886	+	ENSMUST00000106400.8	108058	Camk2d	mm10_genes_introns
chr3	126820944	126820944	1	*	3.90567	85.7994	98.9286	-13.1292	Ctrl	9.39662e-05	0.049191	chr3	126810688	126834573	23886	+	ENSMUST00000200171.4	108058	Camk2d	mm10_genes_introns
chr3	126820944	126820944	1	*	3.90567	85.7994	98.9286	-13.1292	Ctrl	9.39662e-05	0.049191	chr3	126810688	126834573	23886	+	ENSMUST00000171289.7	108058	Camk2d	mm10_genes_introns
chr3	126820944	126820944	1	*	3.90567	85.7994	98.9286	-13.1292	Ctrl	9.39662e-05	0.049191	chr3	126810688	126834573	23886	+	ENSMUST00000129293.7	108058	Camk2d	mm10_genes_introns
chr3	126820944	126820944	1	*	3.90567	85.7994	98.9286	-13.1292	Ctrl	9.39662e-05	0.049191	chr3	126810688	126834573	23886	+	ENSMUST00000106401.7	108058	Camk2d	mm10_genes_introns
chr3	126820944	126820944	1	*	3.90567	85.7994	98.9286	-13.1292	Ctrl	9.39662e-05	0.049191	chr3	126810688	126834573	23886	+	ENSMUST00000197660.4	108058	Camk2d	mm10_genes_introns
chr3	126820944	126820944	1	*	3.90567	85.7994	98.9286	-13.1292	Ctrl	9.39662e-05	0.049191	chr3	126810688	126834573	23886	+	ENSMUST00000198487.4	108058	Camk2d	mm10_genes_introns
chr3	126820944	126820944	1	*	3.90567	85.7994	98.9286	-13.1292	Ctrl	9.39662e-05	0.049191	chr3	126810688	126834573	23886	+	ENSMUST00000167417.4	108058	Camk2d	mm10_genes_introns
chr3	126820944	126820944	1	*	3.90567	85.7994	98.9286	-13.1292	Ctrl	9.39662e-05	0.049191	chr3	126810688	126834573	23886	+	ENSMUST00000167985.7	108058	Camk2d	mm10_genes_introns
chr3	126820944	126820944	1	*	3.90567	85.7994	98.9286	-13.1292	Ctrl	9.39662e-05	0.049191	chr3	126810688	126834573	23886	+	ENSMUST00000066452.13	108058	Camk2d	mm10_genes_introns
chr3	126820944	126820944	1	*	3.90567	85.7994	98.9286	-13.1292	Ctrl	9.39662e-05	0.049191	chr3	126810688	126834573	23886	+	ENSMUST00000170149.1	108058	Camk2d	mm10_genes_introns
chr3	126820944	126820944	1	*	3.90567	85.7994	98.9286	-13.1292	Ctrl	9.39662e-05	0.049191	chr3	126601612	127494422	892811	*	NA	NA	NA	mm10_cpg_inter
chr3	25034435	25034435	1	*	4.1877	62.5561	75.6634	-13.1073	Ctrl	2.81792e-05	0.0224279	chr3	24894094	25144078	249985	-	ENSMUST00000204227.1	635702	Naaladl2	mm10_genes_introns
chr3	25034435	25034435	1	*	4.1877	62.5561	75.6634	-13.1073	Ctrl	2.81792e-05	0.0224279	chr3	22081229	25139675	3058447	*	NA	NA	NA	mm10_cpg_inter
chr5	120683405	120683405	1	*	4.86838	7.60632	20.6892	-13.0829	Ctrl	1.12516e-06	0.00245246	chr5	120682916	120683915	1000	-	ENSMUST00000144889.7	14357	Dtx1	mm10_genes_promoters
chr5	120683405	120683405	1	*	4.86838	7.60632	20.6892	-13.0829	Ctrl	1.12516e-06	0.00245246	chr5	120682814	120683813	1000	-	ENSMUST00000151562.1	14357	Dtx1	mm10_genes_promoters
chr5	120683405	120683405	1	*	4.86838	7.60632	20.6892	-13.0829	Ctrl	1.12516e-06	0.00245246	chr5	120683080	120687079	4000	-	ENSMUST00000201264.1	NA	NA	mm10_genes_1to5kb
chr5	120683405	120683405	1	*	4.86838	7.60632	20.6892	-13.0829	Ctrl	1.12516e-06	0.00245246	chr5	120683295	120683456	162	-	ENSMUST00000031607.6	14357	Dtx1	mm10_genes_exons
chr5	120683405	120683405	1	*	4.86838	7.60632	20.6892	-13.0829	Ctrl	1.12516e-06	0.00245246	chr5	120683295	120683456	162	-	ENSMUST00000145174.7	14357	Dtx1	mm10_genes_exons
chr5	120683405	120683405	1	*	4.86838	7.60632	20.6892	-13.0829	Ctrl	1.12516e-06	0.00245246	chr5	120653546	120690413	36868	*	NA	NA	NA	mm10_cpg_inter
chr8	45939472	45939472	1	*	4.82365	81.7587	94.8356	-13.0769	Ctrl	1.40957e-06	0.00290905	chr8	45939359	45940531	1173	+	ENSMUST00000095326.9	212392	Ccdc110	mm10_genes_introns
chr8	45939472	45939472	1	*	4.82365	81.7587	94.8356	-13.0769	Ctrl	1.40957e-06	0.00290905	chr8	45939359	45940531	1173	+	ENSMUST00000174815.2	212392	Ccdc110	mm10_genes_introns
chr8	45939472	45939472	1	*	4.82365	81.7587	94.8356	-13.0769	Ctrl	1.40957e-06	0.00290905	chr8	45362700	45971127	608428	*	NA	NA	NA	mm10_cpg_inter
chr9	45616018	45616018	1	*	4.50767	79.4303	92.4841	-13.0538	Ctrl	6.55421e-06	0.00844417	chr9	45450629	45661132	210504	+	ENSMUST00000213919.1	114873	Dscaml1	mm10_genes_introns
chr9	45616018	45616018	1	*	4.50767	79.4303	92.4841	-13.0538	Ctrl	6.55421e-06	0.00844417	chr9	45450629	45661132	210504	+	ENSMUST00000034592.9	114873	Dscaml1	mm10_genes_introns
chr9	45616018	45616018	1	*	4.50767	79.4303	92.4841	-13.0538	Ctrl	6.55421e-06	0.00844417	chr9	45435578	45668612	233035	*	NA	NA	NA	mm10_cpg_inter
chr10	127326897	127326897	1	*	5.23112	0	13.0196	-13.0196	Ctrl	1.68482e-07	0.000619295	chr10	127326873	127327014	142	+	ENSMUST00000219511.1	216445	Arhgap9	mm10_genes_exons
chr10	127326897	127326897	1	*	5.23112	0	13.0196	-13.0196	Ctrl	1.68482e-07	0.000619295	chr10	127326873	127327014	142	+	ENSMUST00000219026.1	216445	Arhgap9	mm10_genes_exons
chr10	127326897	127326897	1	*	5.23112	0	13.0196	-13.0196	Ctrl	1.68482e-07	0.000619295	chr10	127326873	127327014	142	+	ENSMUST00000069548.6	216445	Arhgap9	mm10_genes_exons
chr10	127326897	127326897	1	*	5.23112	0	13.0196	-13.0196	Ctrl	1.68482e-07	0.000619295	chr10	127326553	127327014	462	+	ENSMUST00000218656.1	216445	Arhgap9	mm10_genes_exons
chr10	127326897	127326897	1	*	5.23112	0	13.0196	-13.0196	Ctrl	1.68482e-07	0.000619295	chr10	127326332	127327247	916	*	NA	NA	NA	mm10_cpg_islands
chr15	91835144	91835144	1	*	4.62218	84.204	97.1451	-12.9411	Ctrl	3.79725e-06	0.0056977	chr15	91833265	91837264	4000	+	ENSMUST00000109277.7	223809	Smgc	mm10_genes_1to5kb
chr15	91835144	91835144	1	*	4.62218	84.204	97.1451	-12.9411	Ctrl	3.79725e-06	0.0056977	chr15	91833326	91837325	4000	+	ENSMUST00000160242.7	239611	Muc19	mm10_genes_1to5kb
chr15	91835144	91835144	1	*	4.62218	84.204	97.1451	-12.9411	Ctrl	3.79725e-06	0.0056977	chr15	91833328	91837327	4000	+	ENSMUST00000123935.7	223809	Smgc	mm10_genes_1to5kb
chr15	91835144	91835144	1	*	4.62218	84.204	97.1451	-12.9411	Ctrl	3.79725e-06	0.0056977	chr15	91833328	91837327	4000	+	ENSMUST00000109276.7	223809	Smgc	mm10_genes_1to5kb
chr15	91835144	91835144	1	*	4.62218	84.204	97.1451	-12.9411	Ctrl	3.79725e-06	0.0056977	chr15	91833328	91837327	4000	+	ENSMUST00000088555.9	223809	Smgc	mm10_genes_1to5kb
chr15	91835144	91835144	1	*	4.62218	84.204	97.1451	-12.9411	Ctrl	3.79725e-06	0.0056977	chr15	91833328	91837327	4000	+	ENSMUST00000100293.8	223809	Smgc	mm10_genes_1to5kb
chr15	91835144	91835144	1	*	4.62218	84.204	97.1451	-12.9411	Ctrl	3.79725e-06	0.0056977	chr15	91833336	91837335	4000	+	ENSMUST00000126508.7	223809	Smgc	mm10_genes_1to5kb
chr15	91835144	91835144	1	*	4.62218	84.204	97.1451	-12.9411	Ctrl	3.79725e-06	0.0056977	chr15	91833337	91837336	4000	+	ENSMUST00000143271.1	223809	Smgc	mm10_genes_1to5kb
chr15	91835144	91835144	1	*	4.62218	84.204	97.1451	-12.9411	Ctrl	3.79725e-06	0.0056977	chr15	91577288	92392921	815634	*	NA	NA	NA	mm10_cpg_inter
chr9	61904175	61904175	1	*	3.91893	37.6608	50.5902	-12.9294	Ctrl	8.89418e-05	0.0475978	chr9	61378319	61910185	531867	*	NA	NA	NA	mm10_cpg_inter
chr8	94187771	94187771	1	*	4.28013	27.0339	39.9609	-12.927	Ctrl	1.86787e-05	0.0170813	chr8	94183556	94210504	26949	*	NA	NA	NA	mm10_cpg_inter
chr4	31424581	31424581	1	*	4.18655	76.9189	89.8287	-12.9097	Ctrl	2.83231e-05	0.0224704	chr4	28819751	31933551	3113801	*	NA	NA	NA	mm10_cpg_inter
chr4	155655165	155655165	1	*	3.98969	24.5642	37.4399	-12.8757	Ctrl	6.61601e-05	0.0393806	chr4	155654385	155658384	4000	-	ENSMUST00000030937.1	26561	Mmp23	mm10_genes_1to5kb
chr4	155655165	155655165	1	*	3.98969	24.5642	37.4399	-12.8757	Ctrl	6.61601e-05	0.0393806	chr4	155653026	155657025	4000	-	ENSMUST00000156906.1	26561	Mmp23	mm10_genes_1to5kb
chr4	155655165	155655165	1	*	3.98969	24.5642	37.4399	-12.8757	Ctrl	6.61601e-05	0.0393806	chr4	155654208	155658207	4000	-	ENSMUST00000130944.1	26561	Mmp23	mm10_genes_1to5kb
chr4	155655165	155655165	1	*	3.98969	24.5642	37.4399	-12.8757	Ctrl	6.61601e-05	0.0393806	chr4	155653893	155657892	4000	-	ENSMUST00000139242.1	26561	Mmp23	mm10_genes_1to5kb
chr4	155655165	155655165	1	*	3.98969	24.5642	37.4399	-12.8757	Ctrl	6.61601e-05	0.0393806	chr4	155655105	155655170	66	-	ENSMUST00000128204.7	NA	NA	mm10_genes_exons
chr4	155655165	155655165	1	*	3.98969	24.5642	37.4399	-12.8757	Ctrl	6.61601e-05	0.0393806	chr4	155655105	155655170	66	-	ENSMUST00000151843.7	NA	NA	mm10_genes_exons
chr4	155655165	155655165	1	*	3.98969	24.5642	37.4399	-12.8757	Ctrl	6.61601e-05	0.0393806	chr4	155655105	155655170	66	-	ENSMUST00000103176.9	76580	Mib2	mm10_genes_exons
chr4	155655165	155655165	1	*	3.98969	24.5642	37.4399	-12.8757	Ctrl	6.61601e-05	0.0393806	chr4	155655105	155655170	66	-	ENSMUST00000139788.7	NA	NA	mm10_genes_exons
chr4	155655165	155655165	1	*	3.98969	24.5642	37.4399	-12.8757	Ctrl	6.61601e-05	0.0393806	chr4	155654960	155656959	2000	*	NA	NA	NA	mm10_cpg_shores
chr7	45040560	45040560	1	*	4.80157	85.9354	98.8	-12.8646	Ctrl	1.5743e-06	0.00311019	chr7	45034996	45043351	8356	-	ENSMUST00000057293.7	233210	Prr12	mm10_genes_introns
chr7	45040560	45040560	1	*	4.80157	85.9354	98.8	-12.8646	Ctrl	1.5743e-06	0.00311019	chr7	45020464	45048637	28174	*	NA	NA	NA	mm10_cpg_inter
chr13	93484450	93484450	1	*	4.371	85.9353	98.7865	-12.8512	Ctrl	1.23678e-05	0.0130439	chr13	93472795	93498301	25507	-	ENSMUST00000065537.8	57748	Jmy	mm10_genes_introns
chr13	93484450	93484450	1	*	4.371	85.9353	98.7865	-12.8512	Ctrl	1.23678e-05	0.0130439	chr13	93472795	93498301	25507	-	ENSMUST00000220513.1	57748	Jmy	mm10_genes_introns
chr13	93484450	93484450	1	*	4.371	85.9353	98.7865	-12.8512	Ctrl	1.23678e-05	0.0130439	chr13	93308638	93494262	185625	*	NA	NA	NA	mm10_cpg_inter
chr11	17234967	17234967	1	*	4.23371	83.6428	96.4924	-12.8496	Ctrl	2.29867e-05	0.0195608	chr11	17215727	17253526	37800	*	NA	NA	NA	mm10_cpg_inter
chr19	58370019	58370019	1	*	4.1986	73.2997	86.1359	-12.8362	Ctrl	2.68575e-05	0.0216814	chr19	58300579	58392572	91994	-	ENSMUST00000026076.13	14585	Gfra1	mm10_genes_introns
chr19	58370019	58370019	1	*	4.1986	73.2997	86.1359	-12.8362	Ctrl	2.68575e-05	0.0216814	chr19	58300579	58451968	151390	-	ENSMUST00000129100.7	14585	Gfra1	mm10_genes_introns
chr19	58370019	58370019	1	*	4.1986	73.2997	86.1359	-12.8362	Ctrl	2.68575e-05	0.0216814	chr19	58300579	58392572	91994	-	ENSMUST00000169850.7	14585	Gfra1	mm10_genes_introns
chr19	58370019	58370019	1	*	4.1986	73.2997	86.1359	-12.8362	Ctrl	2.68575e-05	0.0216814	chr19	58300579	58392572	91994	-	ENSMUST00000152507.7	14585	Gfra1	mm10_genes_introns
chr19	58370019	58370019	1	*	4.1986	73.2997	86.1359	-12.8362	Ctrl	2.68575e-05	0.0216814	chr19	58300579	58392572	91994	-	ENSMUST00000140141.7	14585	Gfra1	mm10_genes_introns
chr19	58370019	58370019	1	*	4.1986	73.2997	86.1359	-12.8362	Ctrl	2.68575e-05	0.0216814	chr19	57706186	58449675	743490	*	NA	NA	NA	mm10_cpg_inter
chr12	117151365	117151365	1	*	4.35017	2.09208	14.8962	-12.8041	Ctrl	1.36035e-05	0.0138895	chr12	117151216	117152215	1000	-	ENSMUST00000190266.1	100038689	Gm10421	mm10_genes_promoters
chr12	117151365	117151365	1	*	4.35017	2.09208	14.8962	-12.8041	Ctrl	1.36035e-05	0.0138895	chr12	117151270	117152269	1000	-	ENSMUST00000185746.1	100038689	Gm10421	mm10_genes_promoters
chr12	117151365	117151365	1	*	4.35017	2.09208	14.8962	-12.8041	Ctrl	1.36035e-05	0.0138895	chr12	117022869	117161593	138725	+	ENSMUST00000190247.6	19276	Ptprn2	mm10_genes_introns
chr12	117151365	117151365	1	*	4.35017	2.09208	14.8962	-12.8041	Ctrl	1.36035e-05	0.0138895	chr12	117022869	117161593	138725	+	ENSMUST00000070733.8	19276	Ptprn2	mm10_genes_introns
chr12	117151365	117151365	1	*	4.35017	2.09208	14.8962	-12.8041	Ctrl	1.36035e-05	0.0138895	chr12	117151113	117151542	430	-	ENSMUST00000186114.1	NA	NA	mm10_genes_introns
chr12	117151365	117151365	1	*	4.35017	2.09208	14.8962	-12.8041	Ctrl	1.36035e-05	0.0138895	chr12	117149900	117151899	2000	*	NA	NA	NA	mm10_cpg_shelves
chr8	79186256	79186256	1	*	4.59031	77.6445	90.3921	-12.7477	Ctrl	4.42599e-06	0.00640145	chr8	79186176	79186353	178	+	ENSMUST00000098614.8	622675	Zfp827	mm10_genes_exons
chr8	79186256	79186256	1	*	4.59031	77.6445	90.3921	-12.7477	Ctrl	4.42599e-06	0.00640145	chr8	79186176	79186358	183	+	ENSMUST00000119254.7	622675	Zfp827	mm10_genes_exons
chr8	79186256	79186256	1	*	4.59031	77.6445	90.3921	-12.7477	Ctrl	4.42599e-06	0.00640145	chr8	79186176	79186353	178	+	ENSMUST00000148713.7	622675	Zfp827	mm10_genes_exons
chr8	79186256	79186256	1	*	4.59031	77.6445	90.3921	-12.7477	Ctrl	4.42599e-06	0.00640145	chr8	79186176	79186358	183	+	ENSMUST00000145827.7	622675	Zfp827	mm10_genes_exons
chr8	79186256	79186256	1	*	4.59031	77.6445	90.3921	-12.7477	Ctrl	4.42599e-06	0.00640145	chr8	79186176	79186353	178	+	ENSMUST00000155960.7	622675	Zfp827	mm10_genes_exons
chr8	79186256	79186256	1	*	4.59031	77.6445	90.3921	-12.7477	Ctrl	4.42599e-06	0.00640145	chr8	79186176	79186353	178	+	ENSMUST00000129613.1	622675	Zfp827	mm10_genes_exons
chr8	79186256	79186256	1	*	4.59031	77.6445	90.3921	-12.7477	Ctrl	4.42599e-06	0.00640145	chr8	79116772	79290467	173696	*	NA	NA	NA	mm10_cpg_inter
chr14	115333547	115333547	1	*	3.90807	46.4355	59.1689	-12.7334	Ctrl	9.30347e-05	0.0488944	chr14	115133309	115369531	236223	+	ENSMUST00000176912.7	103978	Gpc5	mm10_genes_introns
chr14	115333547	115333547	1	*	3.90807	46.4355	59.1689	-12.7334	Ctrl	9.30347e-05	0.0488944	chr14	115133309	115369531	236223	+	ENSMUST00000175665.7	103978	Gpc5	mm10_genes_introns
chr14	115333547	115333547	1	*	3.90807	46.4355	59.1689	-12.7334	Ctrl	9.30347e-05	0.0488944	chr14	115133309	115369531	236223	+	ENSMUST00000022707.6	103978	Gpc5	mm10_genes_introns
chr14	115333547	115333547	1	*	3.90807	46.4355	59.1689	-12.7334	Ctrl	9.30347e-05	0.0488944	chr14	115096923	116921376	1824454	*	NA	NA	NA	mm10_cpg_inter
chr7	25308818	25308818	1	*	4.2866	39.9914	52.6766	-12.6852	Ctrl	1.81428e-05	0.0167963	chr7	25308763	25308826	64	+	ENSMUST00000140016.1	330485	Tmem145	mm10_genes_exons
chr7	25308818	25308818	1	*	4.2866	39.9914	52.6766	-12.6852	Ctrl	1.81428e-05	0.0167963	chr7	25308763	25308841	79	+	ENSMUST00000119703.7	330485	Tmem145	mm10_genes_exons
chr7	25308818	25308818	1	*	4.2866	39.9914	52.6766	-12.6852	Ctrl	1.81428e-05	0.0167963	chr7	25308763	25308841	79	+	ENSMUST00000108409.1	330485	Tmem145	mm10_genes_exons
chr7	25308818	25308818	1	*	4.2866	39.9914	52.6766	-12.6852	Ctrl	1.81428e-05	0.0167963	chr7	25308325	25310324	2000	*	NA	NA	NA	mm10_cpg_shelves
chr3	64009378	64009378	1	*	4.3603	63.7468	76.4314	-12.6846	Ctrl	1.29885e-05	0.0134586	chr3	64001639	64011556	9918	+	ENSMUST00000029405.7	229363	Gmps	mm10_genes_introns
chr3	64009378	64009378	1	*	4.3603	63.7468	76.4314	-12.6846	Ctrl	1.29885e-05	0.0134586	chr3	63980588	65388274	1407687	*	NA	NA	NA	mm10_cpg_inter
chr2	164563052	164563052	1	*	5.36592	2.08333	14.7394	-12.656	Ctrl	8.05398e-08	0.000354832	chr2	164563019	164563148	130	+	ENSMUST00000125051.1	67701	Wfdc2	mm10_genes_exons
chr2	164563052	164563052	1	*	5.36592	2.08333	14.7394	-12.656	Ctrl	8.05398e-08	0.000354832	chr2	164562805	164563307	503	+	ENSMUST00000146270.1	67701	Wfdc2	mm10_genes_introns
chr2	164563052	164563052	1	*	5.36592	2.08333	14.7394	-12.656	Ctrl	8.05398e-08	0.000354832	chr2	164562805	164563307	503	+	ENSMUST00000017867.9	67701	Wfdc2	mm10_genes_introns
chr2	164563052	164563052	1	*	5.36592	2.08333	14.7394	-12.656	Ctrl	8.05398e-08	0.000354832	chr2	164562805	164565791	2987	+	ENSMUST00000109344.8	67701	Wfdc2	mm10_genes_introns
chr2	164563052	164563052	1	*	5.36592	2.08333	14.7394	-12.656	Ctrl	8.05398e-08	0.000354832	chr2	164562805	164563307	503	+	ENSMUST00000109345.8	67701	Wfdc2	mm10_genes_introns
chr2	164563052	164563052	1	*	5.36592	2.08333	14.7394	-12.656	Ctrl	8.05398e-08	0.000354832	chr2	164511893	164741728	229836	*	NA	NA	NA	mm10_cpg_inter
chr2	31497790	31497790	1	*	4.17844	83.9833	96.6112	-12.6279	Ctrl	2.9351e-05	0.0229856	chr2	31495726	31499725	4000	+	ENSMUST00000192802.1	432466	Gm5424	mm10_genes_1to5kb
chr2	31497790	31497790	1	*	4.17844	83.9833	96.6112	-12.6279	Ctrl	2.9351e-05	0.0229856	chr2	31497772	31498237	466	+	ENSMUST00000126474.6	432466	Gm5424	mm10_genes_exons
chr2	31497790	31497790	1	*	4.17844	83.9833	96.6112	-12.6279	Ctrl	2.9351e-05	0.0229856	chr2	31493176	31498146	4971	+	ENSMUST00000102840.4	11898	Ass1	mm10_genes_introns
chr2	31497790	31497790	1	*	4.17844	83.9833	96.6112	-12.6279	Ctrl	2.9351e-05	0.0229856	chr2	31474327	31568754	94428	*	NA	NA	NA	mm10_cpg_inter
chr5	15506753	15506753	1	*	6.68097	26.2426	38.8626	-12.6201	Ctrl	2.37364e-11	5.67118e-07	chr5	14519553	15930341	1410789	*	NA	NA	NA	mm10_cpg_inter
chr13	43691514	43691514	1	*	4.12385	3.63433	16.2231	-12.5888	Ctrl	3.72585e-05	0.0271336	chr13	43684080	43698706	14627	+	ENSMUST00000222349.1	NA	NA	mm10_genes_introns
chr13	43691514	43691514	1	*	4.12385	3.63433	16.2231	-12.5888	Ctrl	3.72585e-05	0.0271336	chr13	43620296	43780969	160674	*	NA	NA	NA	mm10_cpg_inter
chr5	6486711	6486711	1	*	4.21699	80.5842	93.1531	-12.5688	Ctrl	2.47581e-05	0.0205337	chr5	5753640	7340518	1586879	*	NA	NA	NA	mm10_cpg_inter
chr11	57479824	57479824	1	*	4.25969	66.9805	79.4905	-12.51	Ctrl	2.0471e-05	0.0180967	chr11	56463599	57514234	1050636	*	NA	NA	NA	mm10_cpg_inter
chr2	167776235	167776235	1	*	5.49753	87.134	99.5935	-12.4595	Ctrl	3.8515e-08	0.000197732	chr2	167772467	167776466	4000	+	ENSMUST00000139927.1	NA	NA	mm10_genes_1to5kb
chr2	167776235	167776235	1	*	5.49753	87.134	99.5935	-12.4595	Ctrl	3.8515e-08	0.000197732	chr2	167772536	167776535	4000	+	ENSMUST00000127441.1	NA	NA	mm10_genes_1to5kb
chr2	167776235	167776235	1	*	5.49753	87.134	99.5935	-12.4595	Ctrl	3.8515e-08	0.000197732	chr2	167775455	167777454	2000	*	NA	NA	NA	mm10_cpg_shores
chr1	132331516	132331516	1	*	5.76875	84.5348	96.9803	-12.4455	Ctrl	7.98595e-09	5.97696e-05	chr1	132331321	132333293	1973	+	ENSMUST00000072177.13	74137	Nuak2	mm10_genes_exons
chr1	132331516	132331516	1	*	5.76875	84.5348	96.9803	-12.4455	Ctrl	7.98595e-09	5.97696e-05	chr1	132331321	132333488	2168	+	ENSMUST00000082125.5	74137	Nuak2	mm10_genes_exons
chr1	132331516	132331516	1	*	5.76875	84.5348	96.9803	-12.4455	Ctrl	7.98595e-09	5.97696e-05	chr1	132320556	132356628	36073	*	NA	NA	NA	mm10_cpg_inter
chr11	115436278	115436278	1	*	4.94263	2.02118	14.461	-12.4398	Ctrl	7.70754e-07	0.00186383	chr11	115435545	115439544	4000	+	ENSMUST00000093914.4	432613	Trim80	mm10_genes_1to5kb
chr11	115436278	115436278	1	*	4.94263	2.02118	14.461	-12.4398	Ctrl	7.70754e-07	0.00186383	chr11	115424295	115443895	19601	*	NA	NA	NA	mm10_cpg_inter
chr9	21248831	21248831	1	*	4.6653	15.1995	27.6331	-12.4336	Ctrl	3.08168e-06	0.00496586	chr9	21248444	21249443	1000	-	ENSMUST00000122088.1	94226	S1pr5	mm10_genes_promoters
chr9	21248831	21248831	1	*	4.6653	15.1995	27.6331	-12.4336	Ctrl	3.08168e-06	0.00496586	chr9	21247713	21249606	1894	+	ENSMUST00000215491.1	NA	NA	mm10_genes_exons
chr9	21248831	21248831	1	*	4.6653	15.1995	27.6331	-12.4336	Ctrl	3.08168e-06	0.00496586	chr9	21248655	21250654	2000	*	NA	NA	NA	mm10_cpg_shores
chr14	54912226	54912226	1	*	4.13855	40.1587	52.556	-12.3974	Ctrl	3.495e-05	0.0258845	chr14	54910826	54914825	4000	-	ENSMUST00000226690.1	59049	Slc22a17	mm10_genes_1to5kb
chr14	54912226	54912226	1	*	4.13855	40.1587	52.556	-12.3974	Ctrl	3.495e-05	0.0258845	chr14	54909995	54913994	4000	-	ENSMUST00000226456.1	59049	Slc22a17	mm10_genes_1to5kb
chr14	54912226	54912226	1	*	4.13855	40.1587	52.556	-12.3974	Ctrl	3.495e-05	0.0258845	chr14	54912153	54912241	89	-	ENSMUST00000228249.1	59049	Slc22a17	mm10_genes_introns
chr14	54912226	54912226	1	*	4.13855	40.1587	52.556	-12.3974	Ctrl	3.495e-05	0.0258845	chr14	54909826	54912241	2416	-	ENSMUST00000050772.9	59049	Slc22a17	mm10_genes_introns
chr14	54912226	54912226	1	*	4.13855	40.1587	52.556	-12.3974	Ctrl	3.495e-05	0.0258845	chr14	54909826	54912241	2416	-	ENSMUST00000231305.1	59049	Slc22a17	mm10_genes_introns
chr14	54912226	54912226	1	*	4.13855	40.1587	52.556	-12.3974	Ctrl	3.495e-05	0.0258845	chr14	54912153	54912241	89	-	ENSMUST00000226718.1	59049	Slc22a17	mm10_genes_introns
chr14	54912226	54912226	1	*	4.13855	40.1587	52.556	-12.3974	Ctrl	3.495e-05	0.0258845	chr14	54912153	54912241	89	-	ENSMUST00000227600.1	59049	Slc22a17	mm10_genes_introns
chr14	54912226	54912226	1	*	4.13855	40.1587	52.556	-12.3974	Ctrl	3.495e-05	0.0258845	chr14	54909826	54912241	2416	-	ENSMUST00000227880.2	59049	Slc22a17	mm10_genes_introns
chr14	54912226	54912226	1	*	4.13855	40.1587	52.556	-12.3974	Ctrl	3.495e-05	0.0258845	chr14	54912153	54912241	89	-	ENSMUST00000226467.2	59049	Slc22a17	mm10_genes_introns
chr14	54912226	54912226	1	*	4.13855	40.1587	52.556	-12.3974	Ctrl	3.495e-05	0.0258845	chr14	54912153	54912241	89	-	ENSMUST00000228119.2	59049	Slc22a17	mm10_genes_introns
chr14	54912226	54912226	1	*	4.13855	40.1587	52.556	-12.3974	Ctrl	3.495e-05	0.0258845	chr14	54912153	54912241	89	-	ENSMUST00000228495.2	59049	Slc22a17	mm10_genes_introns
chr14	54912226	54912226	1	*	4.13855	40.1587	52.556	-12.3974	Ctrl	3.495e-05	0.0258845	chr14	54912153	54912241	89	-	ENSMUST00000228588.1	59049	Slc22a17	mm10_genes_introns
chr14	54912226	54912226	1	*	4.13855	40.1587	52.556	-12.3974	Ctrl	3.495e-05	0.0258845	chr14	54912159	54913115	957	*	NA	NA	NA	mm10_cpg_islands
chr6	50942429	50942429	1	*	4.53944	43.6992	56.064	-12.3648	Ctrl	5.64037e-06	0.0075676	chr6	50624951	51164826	539876	*	NA	NA	NA	mm10_cpg_inter
chr10	121085218	121085218	1	*	4.94378	86.7837	99.1146	-12.3309	Ctrl	7.66212e-07	0.0018629	chr10	121085005	121090110	5106	+	ENSMUST00000020439.10	24117	Wif1	mm10_genes_introns
chr10	121085218	121085218	1	*	4.94378	86.7837	99.1146	-12.3309	Ctrl	7.66212e-07	0.0018629	chr10	121085005	121090110	5106	+	ENSMUST00000175867.1	24117	Wif1	mm10_genes_introns
chr10	121085218	121085218	1	*	4.94378	86.7837	99.1146	-12.3309	Ctrl	7.66212e-07	0.0018629	chr10	121085005	121090110	5106	+	ENSMUST00000145691.1	24117	Wif1	mm10_genes_introns
chr10	121085218	121085218	1	*	4.94378	86.7837	99.1146	-12.3309	Ctrl	7.66212e-07	0.0018629	chr10	121038144	121306230	268087	*	NA	NA	NA	mm10_cpg_inter
chr11	118885268	118885268	1	*	4.34521	67.9737	80.27	-12.2963	Ctrl	1.39145e-05	0.0140134	chr11	118811417	118909303	97887	-	ENSMUST00000117731.7	52897	Rbfox3	mm10_genes_introns
chr11	118885268	118885268	1	*	4.34521	67.9737	80.27	-12.2963	Ctrl	1.39145e-05	0.0140134	chr11	118811417	118909303	97887	-	ENSMUST00000017576.10	52897	Rbfox3	mm10_genes_introns
chr11	118885268	118885268	1	*	4.34521	67.9737	80.27	-12.2963	Ctrl	1.39145e-05	0.0140134	chr11	118811417	118911435	100019	-	ENSMUST00000069343.11	52897	Rbfox3	mm10_genes_introns
chr11	118885268	118885268	1	*	4.34521	67.9737	80.27	-12.2963	Ctrl	1.39145e-05	0.0140134	chr11	118811417	118909303	97887	-	ENSMUST00000106278.8	52897	Rbfox3	mm10_genes_introns
chr11	118885268	118885268	1	*	4.34521	67.9737	80.27	-12.2963	Ctrl	1.39145e-05	0.0140134	chr11	118811417	118909303	97887	-	ENSMUST00000120061.7	52897	Rbfox3	mm10_genes_introns
chr11	118885268	118885268	1	*	4.34521	67.9737	80.27	-12.2963	Ctrl	1.39145e-05	0.0140134	chr11	118811417	118888527	77111	-	ENSMUST00000128863.1	52897	Rbfox3	mm10_genes_introns
chr11	118885268	118885268	1	*	4.34521	67.9737	80.27	-12.2963	Ctrl	1.39145e-05	0.0140134	chr11	118811417	118907773	96357	-	ENSMUST00000134774.1	52897	Rbfox3	mm10_genes_introns
chr11	118885268	118885268	1	*	4.34521	67.9737	80.27	-12.2963	Ctrl	1.39145e-05	0.0140134	chr11	118574410	118887227	312818	*	NA	NA	NA	mm10_cpg_inter
chr15	89571947	89571947	1	*	4.02726	72.4476	84.7379	-12.2904	Ctrl	5.64303e-05	0.0355703	chr15	89570030	89573118	3089	+	ENSMUST00000023295.2	11434	Acr	mm10_genes_introns
chr15	89571947	89571947	1	*	4.02726	72.4476	84.7379	-12.2904	Ctrl	5.64303e-05	0.0355703	chr15	89570030	89573118	3089	+	ENSMUST00000231216.1	11434	Acr	mm10_genes_introns
chr15	89571947	89571947	1	*	4.02726	72.4476	84.7379	-12.2904	Ctrl	5.64303e-05	0.0355703	chr15	89570030	89573118	3089	+	ENSMUST00000230538.1	11434	Acr	mm10_genes_introns
chr15	89571947	89571947	1	*	4.02726	72.4476	84.7379	-12.2904	Ctrl	5.64303e-05	0.0355703	chr15	89570030	89573118	3089	+	ENSMUST00000230978.1	11434	Acr	mm10_genes_introns
chr15	89571947	89571947	1	*	4.02726	72.4476	84.7379	-12.2904	Ctrl	5.64303e-05	0.0355703	chr15	89562422	89587372	24951	*	NA	NA	NA	mm10_cpg_inter
chr7	142757696	142757696	1	*	5.49409	87.5056	99.6795	-12.1739	Ctrl	3.92721e-08	0.000199966	chr7	142757236	142757852	617	-	ENSMUST00000104990.3	NA	NA	mm10_genes_exons
chr7	142757696	142757696	1	*	5.49409	87.5056	99.6795	-12.1739	Ctrl	3.92721e-08	0.000199966	chr7	142668389	142963450	295062	*	NA	NA	NA	mm10_cpg_inter
chr9	107355616	107355616	1	*	4.0511	62.2121	74.3855	-12.1734	Ctrl	5.09778e-05	0.033528	chr9	107353051	107357050	4000	-	ENSMUST00000194530.1	NA	NA	mm10_genes_1to5kb
chr9	107355616	107355616	1	*	4.0511	62.2121	74.3855	-12.1734	Ctrl	5.09778e-05	0.033528	chr9	107354987	107358986	4000	-	ENSMUST00000194547.1	NA	NA	mm10_genes_1to5kb
chr9	107355616	107355616	1	*	4.0511	62.2121	74.3855	-12.1734	Ctrl	5.09778e-05	0.033528	chr9	107342443	107395589	53147	*	NA	NA	NA	mm10_cpg_inter
chr16	22698248	22698248	1	*	4.98783	84.9777	97.1429	-12.1652	Ctrl	6.10615e-07	0.00159041	chr16	22661281	22853343	192063	*	NA	NA	NA	mm10_cpg_inter
chr1	90840078	90840078	1	*	5.50856	87.3776	99.5338	-12.1562	Ctrl	3.61789e-08	0.000187755	chr1	90839134	90840133	1000	-	ENSMUST00000193688.1	NA	NA	mm10_genes_promoters
chr1	90840078	90840078	1	*	5.50856	87.3776	99.5338	-12.1562	Ctrl	3.61789e-08	0.000187755	chr1	90830259	90843745	13487	-	ENSMUST00000056925.15	12835	Col6a3	mm10_genes_introns
chr1	90840078	90840078	1	*	5.50856	87.3776	99.5338	-12.1562	Ctrl	3.61789e-08	0.000187755	chr1	90830259	90843745	13487	-	ENSMUST00000188587.6	12835	Col6a3	mm10_genes_introns
chr1	90840078	90840078	1	*	5.50856	87.3776	99.5338	-12.1562	Ctrl	3.61789e-08	0.000187755	chr1	90830259	90843745	13487	-	ENSMUST00000097653.10	12835	Col6a3	mm10_genes_introns
chr1	90840078	90840078	1	*	5.50856	87.3776	99.5338	-12.1562	Ctrl	3.61789e-08	0.000187755	chr1	90830259	90843745	13487	-	ENSMUST00000130846.8	12835	Col6a3	mm10_genes_introns
chr1	90840078	90840078	1	*	5.50856	87.3776	99.5338	-12.1562	Ctrl	3.61789e-08	0.000187755	chr1	90830259	90843745	13487	-	ENSMUST00000187753.1	12835	Col6a3	mm10_genes_introns
chr1	90840078	90840078	1	*	5.50856	87.3776	99.5338	-12.1562	Ctrl	3.61789e-08	0.000187755	chr1	90607711	90994516	386806	*	NA	NA	NA	mm10_cpg_inter
chr8	13595943	13595943	1	*	4.8364	86.2258	98.3322	-12.1065	Ctrl	1.32214e-06	0.0027733	chr8	13595890	13598213	2324	-	ENSMUST00000117551.3	19414	Rasa3	mm10_genes_introns
chr8	13595943	13595943	1	*	4.8364	86.2258	98.3322	-12.1065	Ctrl	1.32214e-06	0.0027733	chr8	13595890	13598213	2324	-	ENSMUST00000132637.7	19414	Rasa3	mm10_genes_introns
chr8	13595943	13595943	1	*	4.8364	86.2258	98.3322	-12.1065	Ctrl	1.32214e-06	0.0027733	chr8	13595890	13598213	2324	-	ENSMUST00000154454.7	19414	Rasa3	mm10_genes_introns
chr8	13595943	13595943	1	*	4.8364	86.2258	98.3322	-12.1065	Ctrl	1.32214e-06	0.0027733	chr8	13498519	13672990	174472	*	NA	NA	NA	mm10_cpg_inter
chr19	3626567	3626567	1	*	4.24786	82.7861	94.8828	-12.0967	Ctrl	2.15822e-05	0.0187042	chr19	3622727	3628272	5546	-	ENSMUST00000025856.16	16973	Lrp5	mm10_genes_introns
chr19	3626567	3626567	1	*	4.24786	82.7861	94.8828	-12.0967	Ctrl	2.15822e-05	0.0187042	chr19	3622727	3628272	5546	-	ENSMUST00000177330.7	16973	Lrp5	mm10_genes_introns
chr19	3626567	3626567	1	*	4.24786	82.7861	94.8828	-12.0967	Ctrl	2.15822e-05	0.0187042	chr19	3622727	3628272	5546	-	ENSMUST00000176867.1	16973	Lrp5	mm10_genes_introns
chr19	3626567	3626567	1	*	4.24786	82.7861	94.8828	-12.0967	Ctrl	2.15822e-05	0.0187042	chr19	3580247	3681804	101558	*	NA	NA	NA	mm10_cpg_inter
chr15	23958804	23958804	1	*	3.92698	80.9971	93.092	-12.0949	Ctrl	8.60181e-05	0.0465909	chr15	13177415	25360174	12182760	*	NA	NA	NA	mm10_cpg_inter
chr11	82933226	82933226	1	*	5.60845	1.09364	13.1553	-12.0616	Ctrl	2.04145e-08	0.000126184	chr11	82932602	82933601	1000	+	ENSMUST00000142336.1	217012	Unc45b	mm10_genes_promoters
chr11	82933226	82933226	1	*	5.60845	1.09364	13.1553	-12.0616	Ctrl	2.04145e-08	0.000126184	chr11	82929562	82933831	4270	+	ENSMUST00000108160.7	217012	Unc45b	mm10_genes_introns
chr11	82933226	82933226	1	*	5.60845	1.09364	13.1553	-12.0616	Ctrl	2.04145e-08	0.000126184	chr11	82929562	82933831	4270	+	ENSMUST00000018989.13	217012	Unc45b	mm10_genes_introns
chr11	82933226	82933226	1	*	5.60845	1.09364	13.1553	-12.0616	Ctrl	2.04145e-08	0.000126184	chr11	82929562	82933831	4270	+	ENSMUST00000164945.2	217012	Unc45b	mm10_genes_introns
chr11	82933226	82933226	1	*	5.60845	1.09364	13.1553	-12.0616	Ctrl	2.04145e-08	0.000126184	chr11	82926142	82933315	7174	-	ENSMUST00000156395.1	NA	NA	mm10_genes_introns
chr11	82933226	82933226	1	*	5.60845	1.09364	13.1553	-12.0616	Ctrl	2.04145e-08	0.000126184	chr11	82932123	82934122	2000	*	NA	NA	NA	mm10_cpg_shores
chr2	166393858	166393858	1	*	4.38856	85.6198	97.6714	-12.0516	Ctrl	1.14106e-05	0.012274	chr2	166381498	166398020	16523	-	ENSMUST00000151070.1	NA	NA	mm10_genes_introns
chr2	166393858	166393858	1	*	4.38856	85.6198	97.6714	-12.0516	Ctrl	1.14106e-05	0.012274	chr2	166392763	166398020	5258	-	ENSMUST00000132465.1	NA	NA	mm10_genes_introns
chr2	166393858	166393858	1	*	4.38856	85.6198	97.6714	-12.0516	Ctrl	1.14106e-05	0.012274	chr2	166159589	166709473	549885	*	NA	NA	NA	mm10_cpg_inter
chr5	47099129	47099129	1	*	3.9713	73.4348	85.4605	-12.0257	Ctrl	7.14817e-05	0.0413257	chr5	45862011	47978966	2116956	*	NA	NA	NA	mm10_cpg_inter
chr11	79634104	79634104	1	*	4.14978	88.0208	100	-11.9792	Ctrl	3.32801e-05	0.0249983	chr11	79620556	79680787	60232	+	ENSMUST00000017783.12	268451	Rab11fip4	mm10_genes_introns
chr11	79634104	79634104	1	*	4.14978	88.0208	100	-11.9792	Ctrl	3.32801e-05	0.0249983	chr11	79595554	79656414	60861	*	NA	NA	NA	mm10_cpg_inter
chr4	140694129	140694129	1	*	4.06861	84.3232	96.3007	-11.9775	Ctrl	4.72954e-05	0.0317513	chr4	140519426	140697255	177830	*	NA	NA	NA	mm10_cpg_inter
chr18	67227821	67227821	1	*	4.13863	85.805	97.7731	-11.9681	Ctrl	3.49378e-05	0.0258845	chr18	67227804	67227878	75	-	ENSMUST00000073054.3	225651	Mppe1	mm10_genes_exons
chr18	67227821	67227821	1	*	4.13863	85.805	97.7731	-11.9681	Ctrl	3.49378e-05	0.0258845	chr18	67210133	67241173	31041	*	NA	NA	NA	mm10_cpg_inter
chr19	60467661	60467661	1	*	3.90462	6.37417	18.2993	-11.9251	Ctrl	9.43725e-05	0.049202	chr19	60466733	60468304	1572	-	ENSMUST00000051277.2	226278	Prlhr	mm10_genes_exons
chr19	60467661	60467661	1	*	3.90462	6.37417	18.2993	-11.9251	Ctrl	9.43725e-05	0.049202	chr19	60467186	60467872	687	*	NA	NA	NA	mm10_cpg_islands
chr18	19713426	19713426	1	*	4.04942	87.7522	99.6528	-11.9006	Ctrl	5.13456e-05	0.0336641	chr18	16813636	20054956	3241321	*	NA	NA	NA	mm10_cpg_inter
chr10	71770314	71770314	1	*	4.15453	86.1027	97.9903	-11.8876	Ctrl	3.25954e-05	0.0246685	chr10	71385800	72650756	1264957	*	NA	NA	NA	mm10_cpg_inter
chr9	79830256	79830256	1	*	3.9411	23.6435	35.5262	-11.8827	Ctrl	8.11075e-05	0.0448655	chr9	79820707	79853621	32915	-	ENSMUST00000093811.10	70598	Filip1	mm10_genes_introns
chr9	79830256	79830256	1	*	3.9411	23.6435	35.5262	-11.8827	Ctrl	8.11075e-05	0.0448655	chr9	79820707	79830873	10167	-	ENSMUST00000172740.1	70598	Filip1	mm10_genes_introns
chr9	79830256	79830256	1	*	3.9411	23.6435	35.5262	-11.8827	Ctrl	8.11075e-05	0.0448655	chr9	79820707	79853621	32915	-	ENSMUST00000172973.1	70598	Filip1	mm10_genes_introns
chr9	79830256	79830256	1	*	3.9411	23.6435	35.5262	-11.8827	Ctrl	8.11075e-05	0.0448655	chr9	79797757	80062643	264887	*	NA	NA	NA	mm10_cpg_inter
chr16	91636696	91636696	1	*	4.01828	84.2865	96.1675	-11.881	Ctrl	5.86254e-05	0.0366129	chr16	91636593	91636991	399	-	ENSMUST00000023684.13	14450	Gart	mm10_genes_introns
chr16	91636696	91636696	1	*	4.01828	84.2865	96.1675	-11.881	Ctrl	5.86254e-05	0.0366129	chr16	91636593	91636991	399	-	ENSMUST00000156713.7	14450	Gart	mm10_genes_introns
chr16	91636696	91636696	1	*	4.01828	84.2865	96.1675	-11.881	Ctrl	5.86254e-05	0.0366129	chr16	91636593	91636991	399	-	ENSMUST00000232289.1	14450	Gart	mm10_genes_introns
chr16	91636696	91636696	1	*	4.01828	84.2865	96.1675	-11.881	Ctrl	5.86254e-05	0.0366129	chr16	91636593	91636991	399	-	ENSMUST00000231380.1	14450	Gart	mm10_genes_introns
chr16	91636696	91636696	1	*	4.01828	84.2865	96.1675	-11.881	Ctrl	5.86254e-05	0.0366129	chr16	91636593	91636991	399	-	ENSMUST00000120450.1	14450	Gart	mm10_genes_introns
chr16	91636696	91636696	1	*	4.01828	84.2865	96.1675	-11.881	Ctrl	5.86254e-05	0.0366129	chr16	91636593	91636991	399	-	ENSMUST00000231702.1	14450	Gart	mm10_genes_introns
chr16	91636696	91636696	1	*	4.01828	84.2865	96.1675	-11.881	Ctrl	5.86254e-05	0.0366129	chr16	91623048	91642730	19683	*	NA	NA	NA	mm10_cpg_inter
chr1	131928327	131928327	1	*	4.40246	87.1675	99.0392	-11.8716	Ctrl	1.07029e-05	0.0118198	chr1	131928163	131929162	1000	+	ENSMUST00000187405.1	NA	NA	mm10_genes_promoters
chr1	131928327	131928327	1	*	4.40246	87.1675	99.0392	-11.8716	Ctrl	1.07029e-05	0.0118198	chr1	131928217	131929615	1399	+	ENSMUST00000189946.6	98415	Nucks1	mm10_genes_introns
chr1	131928327	131928327	1	*	4.40246	87.1675	99.0392	-11.8716	Ctrl	1.07029e-05	0.0118198	chr1	131928217	131929612	1396	+	ENSMUST00000062264.7	98415	Nucks1	mm10_genes_introns
chr1	131928327	131928327	1	*	4.40246	87.1675	99.0392	-11.8716	Ctrl	1.07029e-05	0.0118198	chr1	131915219	131958971	43753	*	NA	NA	NA	mm10_cpg_inter
chr15	98865639	98865639	1	*	5.18622	86.557	98.3883	-11.8313	Ctrl	2.14606e-07	0.000740629	chr15	98865501	98865663	163	-	ENSMUST00000178486.8	381022	Kmt2d	mm10_genes_exons
chr15	98865639	98865639	1	*	5.18622	86.557	98.3883	-11.8313	Ctrl	2.14606e-07	0.000740629	chr15	98865501	98865663	163	-	ENSMUST00000023741.15	381022	Kmt2d	mm10_genes_exons
chr15	98865639	98865639	1	*	5.18622	86.557	98.3883	-11.8313	Ctrl	2.14606e-07	0.000740629	chr15	98835576	98867272	31697	*	NA	NA	NA	mm10_cpg_inter
chr5	123150291	123150291	1	*	5.03273	2.58046	14.2611	-11.6806	Ctrl	4.83545e-07	0.00135611	chr5	123148756	123151834	3079	+	ENSMUST00000174836.7	208043	Setd1b	mm10_genes_introns
chr5	123150291	123150291	1	*	5.03273	2.58046	14.2611	-11.6806	Ctrl	4.83545e-07	0.00135611	chr5	123148756	123151834	3079	+	ENSMUST00000163030.8	208043	Setd1b	mm10_genes_introns
chr5	123150291	123150291	1	*	5.03273	2.58046	14.2611	-11.6806	Ctrl	4.83545e-07	0.00135611	chr5	123148756	123151834	3079	+	ENSMUST00000056053.8	208043	Setd1b	mm10_genes_introns
chr5	123150291	123150291	1	*	5.03273	2.58046	14.2611	-11.6806	Ctrl	4.83545e-07	0.00135611	chr5	123047398	123229022	181625	-	ENSMUST00000181022.1	NA	NA	mm10_genes_introns
chr5	123150291	123150291	1	*	5.03273	2.58046	14.2611	-11.6806	Ctrl	4.83545e-07	0.00135611	chr5	123147198	123156827	9630	*	NA	NA	NA	mm10_cpg_inter
chr1	120332496	120332496	1	*	5.44243	84.8901	96.5702	-11.68	Ctrl	5.25574e-08	0.000254075	chr1	120125281	120336459	211179	*	NA	NA	NA	mm10_cpg_inter
chr5	122724687	122724687	1	*	4.14945	86.5512	98.2143	-11.6631	Ctrl	3.3328e-05	0.024999	chr5	122722664	122726663	4000	+	ENSMUST00000139712.1	18438	P2rx4	mm10_genes_1to5kb
chr5	122724687	122724687	1	*	4.14945	86.5512	98.2143	-11.6631	Ctrl	3.3328e-05	0.024999	chr5	122724655	122725131	477	+	ENSMUST00000132062.1	18438	P2rx4	mm10_genes_exons
chr5	122724687	122724687	1	*	4.14945	86.5512	98.2143	-11.6631	Ctrl	3.3328e-05	0.024999	chr5	122724675	122724989	315	+	ENSMUST00000031429.13	18438	P2rx4	mm10_genes_introns
chr5	122724687	122724687	1	*	4.14945	86.5512	98.2143	-11.6631	Ctrl	3.3328e-05	0.024999	chr5	122724675	122724989	315	+	ENSMUST00000198560.1	18438	P2rx4	mm10_genes_introns
chr5	122724687	122724687	1	*	4.14945	86.5512	98.2143	-11.6631	Ctrl	3.3328e-05	0.024999	chr5	122719227	122724989	5763	+	ENSMUST00000081554.12	18438	P2rx4	mm10_genes_introns
chr5	122724687	122724687	1	*	4.14945	86.5512	98.2143	-11.6631	Ctrl	3.3328e-05	0.024999	chr5	122719227	122724989	5763	+	ENSMUST00000139631.7	18438	P2rx4	mm10_genes_introns
chr5	122724687	122724687	1	*	4.14945	86.5512	98.2143	-11.6631	Ctrl	3.3328e-05	0.024999	chr5	122724675	122724989	315	+	ENSMUST00000142664.2	18438	P2rx4	mm10_genes_introns
chr5	122724687	122724687	1	*	4.14945	86.5512	98.2143	-11.6631	Ctrl	3.3328e-05	0.024999	chr5	122711941	122759759	47819	*	NA	NA	NA	mm10_cpg_inter
chr3	53452798	53452798	1	*	5.19026	71.5466	83.2028	-11.6563	Ctrl	2.10005e-07	0.000730841	chr3	53452619	53454054	1436	+	ENSMUST00000132485.1	NA	NA	mm10_genes_exons
chr3	53452798	53452798	1	*	5.19026	71.5466	83.2028	-11.6563	Ctrl	2.10005e-07	0.000730841	chr3	53452650	53453541	892	-	ENSMUST00000056749.13	212114	Nhlrc3	mm10_genes_introns
chr3	53452798	53452798	1	*	5.19026	71.5466	83.2028	-11.6563	Ctrl	2.10005e-07	0.000730841	chr3	53452650	53453541	892	-	ENSMUST00000130348.1	212114	Nhlrc3	mm10_genes_introns
chr3	53452798	53452798	1	*	5.19026	71.5466	83.2028	-11.6563	Ctrl	2.10005e-07	0.000730841	chr3	53045806	53459061	413256	*	NA	NA	NA	mm10_cpg_inter
chr12	93087988	93087988	1	*	4.20777	75.2965	86.9211	-11.6246	Ctrl	2.57908e-05	0.0210742	chr12	91853049	95691186	3838138	*	NA	NA	NA	mm10_cpg_inter
chr6	83226794	83226794	1	*	6.16216	83.121	94.7239	-11.6029	Ctrl	7.17603e-10	8.82723e-06	chr6	83226388	83240609	14222	+	ENSMUST00000113900.7	232156	Slc4a5	mm10_genes_introns
chr6	83226794	83226794	1	*	6.16216	83.121	94.7239	-11.6029	Ctrl	7.17603e-10	8.82723e-06	chr6	83170067	83313278	143212	*	NA	NA	NA	mm10_cpg_inter
chr7	128688048	128688048	1	*	4.13566	35.0577	46.6546	-11.5969	Ctrl	3.53932e-05	0.026112	chr7	128687489	128688488	1000	+	ENSMUST00000202419.2	101490	Inpp5f	mm10_genes_promoters
chr7	128688048	128688048	1	*	4.13566	35.0577	46.6546	-11.5969	Ctrl	3.53932e-05	0.026112	chr7	128687489	128688488	1000	+	ENSMUST00000118605.1	101490	Inpp5f	mm10_genes_promoters
chr7	128688048	128688048	1	*	4.13566	35.0577	46.6546	-11.5969	Ctrl	3.53932e-05	0.026112	chr7	128687535	128688534	1000	+	ENSMUST00000202892.1	NA	NA	mm10_genes_promoters
chr7	128688048	128688048	1	*	4.13566	35.0577	46.6546	-11.5969	Ctrl	3.53932e-05	0.026112	chr7	128687689	128691688	4000	+	ENSMUST00000118475.1	NA	NA	mm10_genes_1to5kb
chr7	128688048	128688048	1	*	4.13566	35.0577	46.6546	-11.5969	Ctrl	3.53932e-05	0.026112	chr7	128685285	128690626	5342	+	ENSMUST00000043138.12	101490	Inpp5f	mm10_genes_introns
chr7	128688048	128688048	1	*	4.13566	35.0577	46.6546	-11.5969	Ctrl	3.53932e-05	0.026112	chr7	128685285	128690626	5342	+	ENSMUST00000142075.7	101490	Inpp5f	mm10_genes_introns
chr7	128688048	128688048	1	*	4.13566	35.0577	46.6546	-11.5969	Ctrl	3.53932e-05	0.026112	chr7	128687608	128690626	3019	+	ENSMUST00000151237.4	101490	Inpp5f	mm10_genes_introns
chr7	128688048	128688048	1	*	4.13566	35.0577	46.6546	-11.5969	Ctrl	3.53932e-05	0.026112	chr7	128687969	128688582	614	*	NA	NA	NA	mm10_cpg_islands
chr17	46910621	46910621	1	*	3.96483	84.1124	95.6767	-11.5642	Ctrl	7.3447e-05	0.0421092	chr17	46910459	46910696	238	+	ENSMUST00000024773.5	19133	Prph2	mm10_genes_5UTRs
chr17	46910621	46910621	1	*	3.96483	84.1124	95.6767	-11.5642	Ctrl	7.3447e-05	0.0421092	chr17	46910459	46911277	819	+	ENSMUST00000024773.5	19133	Prph2	mm10_genes_exons
chr17	46910621	46910621	1	*	3.96483	84.1124	95.6767	-11.5642	Ctrl	7.3447e-05	0.0421092	chr17	46910478	46911277	800	+	ENSMUST00000162469.1	19133	Prph2	mm10_genes_exons
chr17	46910621	46910621	1	*	3.96483	84.1124	95.6767	-11.5642	Ctrl	7.3447e-05	0.0421092	chr17	46895486	46976449	80964	*	NA	NA	NA	mm10_cpg_inter
chrX	127533902	127533902	1	*	4.56712	85.5616	97.1243	-11.5626	Ctrl	4.94477e-06	0.0069732	chrX	120297140	129745590	9448451	*	NA	NA	NA	mm10_cpg_inter
chr6	39592128	39592128	1	*	4.18411	87.2998	98.8119	-11.5121	Ctrl	2.8629e-05	0.0226264	chr6	39591574	39592573	1000	+	ENSMUST00000135671.7	68198	Ndufb2	mm10_genes_promoters
chr6	39592128	39592128	1	*	4.18411	87.2998	98.8119	-11.5121	Ctrl	2.8629e-05	0.0226264	chr6	39591583	39592582	1000	+	ENSMUST00000119379.1	68198	Ndufb2	mm10_genes_promoters
chr6	39592128	39592128	1	*	4.18411	87.2998	98.8119	-11.5121	Ctrl	2.8629e-05	0.0226264	chr6	39591585	39592584	1000	+	ENSMUST00000002490.6	68198	Ndufb2	mm10_genes_promoters
chr6	39592128	39592128	1	*	4.18411	87.2998	98.8119	-11.5121	Ctrl	2.8629e-05	0.0226264	chr6	39591588	39592587	1000	+	ENSMUST00000146793.1	68198	Ndufb2	mm10_genes_promoters
chr6	39592128	39592128	1	*	4.18411	87.2998	98.8119	-11.5121	Ctrl	2.8629e-05	0.0226264	chr6	39587849	39596450	8602	+	ENSMUST00000126621.2	57869	Adck2	mm10_genes_introns
chr6	39592128	39592128	1	*	4.18411	87.2998	98.8119	-11.5121	Ctrl	2.8629e-05	0.0226264	chr6	39584324	39592628	8305	-	ENSMUST00000128218.1	NA	NA	mm10_genes_introns
chr6	39592128	39592128	1	*	4.18411	87.2998	98.8119	-11.5121	Ctrl	2.8629e-05	0.0226264	chr6	39590525	39592524	2000	*	NA	NA	NA	mm10_cpg_shores
chr4	140665452	140665452	1	*	4.21763	85.8609	97.315	-11.454	Ctrl	2.46881e-05	0.020503	chr4	140616993	140665755	48763	-	ENSMUST00000069623.11	72754	Arhgef10l	mm10_genes_introns
chr4	140665452	140665452	1	*	4.21763	85.8609	97.315	-11.454	Ctrl	2.46881e-05	0.020503	chr4	140519426	140697255	177830	*	NA	NA	NA	mm10_cpg_inter
chr11	59487382	59487382	1	*	4.31771	87.9005	99.2974	-11.397	Ctrl	1.57657e-05	0.015243	chr11	59485520	59487817	2298	-	ENSMUST00000013262.14	268417	Zkscan17	mm10_genes_exons
chr11	59487382	59487382	1	*	4.31771	87.9005	99.2974	-11.397	Ctrl	1.57657e-05	0.015243	chr11	59485520	59487817	2298	-	ENSMUST00000101150.8	268417	Zkscan17	mm10_genes_exons
chr11	59487382	59487382	1	*	4.31771	87.9005	99.2974	-11.397	Ctrl	1.57657e-05	0.015243	chr11	59476407	59502007	25601	*	NA	NA	NA	mm10_cpg_inter
chr6	71226804	71226804	1	*	3.90648	48.8343	60.2235	-11.3892	Ctrl	9.36501e-05	0.0490932	chr6	71225522	71235342	9821	-	ENSMUST00000074301.9	12180	Smyd1	mm10_genes_introns
chr6	71226804	71226804	1	*	3.90648	48.8343	60.2235	-11.3892	Ctrl	9.36501e-05	0.0490932	chr6	71225522	71237356	11835	-	ENSMUST00000114186.8	12180	Smyd1	mm10_genes_introns
chr6	71226804	71226804	1	*	3.90648	48.8343	60.2235	-11.3892	Ctrl	9.36501e-05	0.0490932	chr6	71225522	71235342	9821	-	ENSMUST00000114188.2	12180	Smyd1	mm10_genes_introns
chr6	71226804	71226804	1	*	3.90648	48.8343	60.2235	-11.3892	Ctrl	9.36501e-05	0.0490932	chr6	71148339	71267481	119143	*	NA	NA	NA	mm10_cpg_inter
chr11	77978941	77978941	1	*	4.24974	78.7568	90.1396	-11.3828	Ctrl	2.14018e-05	0.0186202	chr11	77977754	77981753	4000	+	ENSMUST00000108360.7	268448	Phf12	mm10_genes_1to5kb
chr11	77978941	77978941	1	*	4.24974	78.7568	90.1396	-11.3828	Ctrl	2.14018e-05	0.0186202	chr11	77977802	77981801	4000	+	ENSMUST00000049167.13	268448	Phf12	mm10_genes_1to5kb
chr11	77978941	77978941	1	*	4.24974	78.7568	90.1396	-11.3828	Ctrl	2.14018e-05	0.0186202	chr11	77978013	77979048	1036	+	ENSMUST00000093995.9	20370	Sez6	mm10_genes_exons
chr11	77978941	77978941	1	*	4.24974	78.7568	90.1396	-11.3828	Ctrl	2.14018e-05	0.0186202	chr11	77978013	77979048	1036	+	ENSMUST00000142542.7	20370	Sez6	mm10_genes_exons
chr11	77978941	77978941	1	*	4.24974	78.7568	90.1396	-11.3828	Ctrl	2.14018e-05	0.0186202	chr11	77978029	77979040	1012	+	ENSMUST00000000646.13	20370	Sez6	mm10_genes_exons
chr11	77978941	77978941	1	*	4.24974	78.7568	90.1396	-11.3828	Ctrl	2.14018e-05	0.0186202	chr11	77978013	77979048	1036	+	ENSMUST00000151982.7	20370	Sez6	mm10_genes_exons
chr11	77978941	77978941	1	*	4.24974	78.7568	90.1396	-11.3828	Ctrl	2.14018e-05	0.0186202	chr11	77978046	77979048	1003	+	ENSMUST00000093995.9	20370	Sez6	mm10_genes_3UTRs
chr11	77978941	77978941	1	*	4.24974	78.7568	90.1396	-11.3828	Ctrl	2.14018e-05	0.0186202	chr11	77978059	77979040	982	+	ENSMUST00000000646.13	20370	Sez6	mm10_genes_3UTRs
chr11	77978941	77978941	1	*	4.24974	78.7568	90.1396	-11.3828	Ctrl	2.14018e-05	0.0186202	chr11	77978013	77979048	1036	+	ENSMUST00000151982.7	20370	Sez6	mm10_genes_3UTRs
chr11	77978941	77978941	1	*	4.24974	78.7568	90.1396	-11.3828	Ctrl	2.14018e-05	0.0186202	chr11	77978422	77980421	2000	*	NA	NA	NA	mm10_cpg_shelves
chr2	92953494	92953494	1	*	4.19492	84.015	95.3969	-11.3819	Ctrl	2.72963e-05	0.0219644	chr2	92953363	92956058	2696	+	ENSMUST00000028648.2	80976	Syt13	mm10_genes_exons
chr2	92953494	92953494	1	*	4.19492	84.015	95.3969	-11.3819	Ctrl	2.72963e-05	0.0219644	chr2	92919361	93010695	91335	*	NA	NA	NA	mm10_cpg_inter
chr7	13007818	13007818	1	*	4.13019	84.6671	96.0385	-11.3714	Ctrl	3.62469e-05	0.0266091	chr7	13007024	13008329	1306	-	ENSMUST00000210282.1	232879	Zbtb45	mm10_genes_exons
chr7	13007818	13007818	1	*	4.13019	84.6671	96.0385	-11.3714	Ctrl	3.62469e-05	0.0266091	chr7	13007024	13008329	1306	-	ENSMUST00000172240.1	232879	Zbtb45	mm10_genes_exons
chr7	13007818	13007818	1	*	4.13019	84.6671	96.0385	-11.3714	Ctrl	3.62469e-05	0.0266091	chr7	13007024	13008329	1306	-	ENSMUST00000051390.8	232879	Zbtb45	mm10_genes_exons
chr7	13007818	13007818	1	*	4.13019	84.6671	96.0385	-11.3714	Ctrl	3.62469e-05	0.0266091	chr7	12999233	13025303	26071	+	ENSMUST00000209577.1	21849	Trim28	mm10_genes_introns
chr7	13007818	13007818	1	*	4.13019	84.6671	96.0385	-11.3714	Ctrl	3.62469e-05	0.0266091	chr7	13007636	13008222	587	*	NA	NA	NA	mm10_cpg_islands
chr7	4994308	4994308	1	*	5.4899	87.9729	99.2754	-11.3025	Ctrl	4.02168e-08	0.000203111	chr7	4992852	4995340	2489	-	ENSMUST00000162731.1	NA	NA	mm10_genes_exons
chr7	4994308	4994308	1	*	5.4899	87.9729	99.2754	-11.3025	Ctrl	4.02168e-08	0.000203111	chr7	4992854	4994912	2059	-	ENSMUST00000108572.1	68490	Zfp579	mm10_genes_exons
chr7	4994308	4994308	1	*	5.4899	87.9729	99.2754	-11.3025	Ctrl	4.02168e-08	0.000203111	chr7	4994201	4994912	712	-	ENSMUST00000162502.1	68490	Zfp579	mm10_genes_exons
chr7	4994308	4994308	1	*	5.4899	87.9729	99.2754	-11.3025	Ctrl	4.02168e-08	0.000203111	chr7	4986487	4996003	9517	-	ENSMUST00000159754.1	68490	Zfp579	mm10_genes_introns
chr7	4994308	4994308	1	*	5.4899	87.9729	99.2754	-11.3025	Ctrl	4.02168e-08	0.000203111	chr7	4993553	4996003	2451	-	ENSMUST00000160225.1	68490	Zfp579	mm10_genes_introns
chr7	4994308	4994308	1	*	5.4899	87.9729	99.2754	-11.3025	Ctrl	4.02168e-08	0.000203111	chr7	4993506	4994754	1249	*	NA	NA	NA	mm10_cpg_islands
chr10	42920937	42920937	1	*	4.01693	87.2228	98.5229	-11.3001	Ctrl	5.89612e-05	0.036636	chr10	42912232	42924053	11822	+	ENSMUST00000063063.13	268297	Scml4	mm10_genes_introns
chr10	42920937	42920937	1	*	4.01693	87.2228	98.5229	-11.3001	Ctrl	5.89612e-05	0.036636	chr10	42860627	42924053	63427	+	ENSMUST00000157071.7	268297	Scml4	mm10_genes_introns
chr10	42920937	42920937	1	*	4.01693	87.2228	98.5229	-11.3001	Ctrl	5.89612e-05	0.036636	chr10	42912232	42924053	11822	+	ENSMUST00000105495.7	268297	Scml4	mm10_genes_introns
chr10	42920937	42920937	1	*	4.01693	87.2228	98.5229	-11.3001	Ctrl	5.89612e-05	0.036636	chr10	42860854	42924053	63200	+	ENSMUST00000105494.7	268297	Scml4	mm10_genes_introns
chr10	42920937	42920937	1	*	4.01693	87.2228	98.5229	-11.3001	Ctrl	5.89612e-05	0.036636	chr10	42865717	42924053	58337	+	ENSMUST00000136841.1	268297	Scml4	mm10_genes_introns
chr10	42920937	42920937	1	*	4.01693	87.2228	98.5229	-11.3001	Ctrl	5.89612e-05	0.036636	chr10	42912232	42924053	11822	+	ENSMUST00000125576.1	268297	Scml4	mm10_genes_introns
chr10	42920937	42920937	1	*	4.01693	87.2228	98.5229	-11.3001	Ctrl	5.89612e-05	0.036636	chr10	42766323	43017059	250737	*	NA	NA	NA	mm10_cpg_inter
chr9	106884632	106884632	1	*	3.92979	58.3149	69.5984	-11.2835	Ctrl	8.50197e-05	0.0463013	chr9	106880918	106887428	6511	-	ENSMUST00000055843.8	109095	Rbm15b	mm10_genes_exons
chr9	106884632	106884632	1	*	3.92979	58.3149	69.5984	-11.2835	Ctrl	8.50197e-05	0.0463013	chr9	106870273	106890160	19888	-	ENSMUST00000159620.8	74840	Manf	mm10_genes_introns
chr9	106884632	106884632	1	*	3.92979	58.3149	69.5984	-11.2835	Ctrl	8.50197e-05	0.0463013	chr9	106870273	106890160	19888	-	ENSMUST00000161272.1	74840	Manf	mm10_genes_introns
chr9	106884632	106884632	1	*	3.92979	58.3149	69.5984	-11.2835	Ctrl	8.50197e-05	0.0463013	chr9	106883069	106885068	2000	*	NA	NA	NA	mm10_cpg_shores
chr14	121505150	121505150	1	*	4.5439	21.4934	32.7759	-11.2825	Ctrl	5.5222e-06	0.00745737	chr14	121491691	121505218	13528	-	ENSMUST00000088386.7	56643	Slc15a1	mm10_genes_introns
chr14	121505150	121505150	1	*	4.5439	21.4934	32.7759	-11.2825	Ctrl	5.5222e-06	0.00745737	chr14	121383533	121793401	409869	*	NA	NA	NA	mm10_cpg_inter
chr11	32580425	32580425	1	*	4.11401	83.163	94.4444	-11.2815	Ctrl	3.88853e-05	0.027821	chr11	32577774	32587312	9539	+	ENSMUST00000102821.3	20868	Stk10	mm10_genes_introns
chr11	32580425	32580425	1	*	4.11401	83.163	94.4444	-11.2815	Ctrl	3.88853e-05	0.027821	chr11	32537546	32638316	100771	*	NA	NA	NA	mm10_cpg_inter
chr13	45921025	45921025	1	*	3.99558	28.0811	39.3582	-11.2771	Ctrl	6.45351e-05	0.0388838	chr13	45852457	45956454	103998	-	ENSMUST00000091628.10	20238	Atxn1	mm10_genes_introns
chr13	45921025	45921025	1	*	3.99558	28.0811	39.3582	-11.2771	Ctrl	6.45351e-05	0.0388838	chr13	45852457	45956454	103998	-	ENSMUST00000167708.3	20238	Atxn1	mm10_genes_introns
chr13	45921025	45921025	1	*	3.99558	28.0811	39.3582	-11.2771	Ctrl	6.45351e-05	0.0388838	chr13	45852457	45956454	103998	-	ENSMUST00000180110.8	20238	Atxn1	mm10_genes_introns
chr13	45921025	45921025	1	*	3.99558	28.0811	39.3582	-11.2771	Ctrl	6.45351e-05	0.0388838	chr13	45852457	45956454	103998	-	ENSMUST00000221082.1	20238	Atxn1	mm10_genes_introns
chr13	45921025	45921025	1	*	3.99558	28.0811	39.3582	-11.2771	Ctrl	6.45351e-05	0.0388838	chr13	45852457	45964814	112358	-	ENSMUST00000222943.1	20238	Atxn1	mm10_genes_introns
chr13	45921025	45921025	1	*	3.99558	28.0811	39.3582	-11.2771	Ctrl	6.45351e-05	0.0388838	chr13	45572440	45959396	386957	*	NA	NA	NA	mm10_cpg_inter
chr9	108001874	108001874	1	*	4.88229	18.6653	29.9372	-11.2719	Ctrl	1.0486e-06	0.00233474	chr9	108001501	108002500	1000	+	ENSMUST00000035214.10	27399	Ip6k1	mm10_genes_promoters
chr9	108001874	108001874	1	*	4.88229	18.6653	29.9372	-11.2719	Ctrl	1.0486e-06	0.00233474	chr9	108001629	108002628	1000	+	ENSMUST00000164395.8	27399	Ip6k1	mm10_genes_promoters
chr9	108001874	108001874	1	*	4.88229	18.6653	29.9372	-11.2719	Ctrl	1.0486e-06	0.00233474	chr9	108001634	108002633	1000	+	ENSMUST00000177396.7	27399	Ip6k1	mm10_genes_promoters
chr9	108001874	108001874	1	*	4.88229	18.6653	29.9372	-11.2719	Ctrl	1.0486e-06	0.00233474	chr9	108001643	108002642	1000	+	ENSMUST00000167159.8	27399	Ip6k1	mm10_genes_promoters
chr9	108001874	108001874	1	*	4.88229	18.6653	29.9372	-11.2719	Ctrl	1.0486e-06	0.00233474	chr9	108001646	108002645	1000	+	ENSMUST00000176854.6	27399	Ip6k1	mm10_genes_promoters
chr9	108001874	108001874	1	*	4.88229	18.6653	29.9372	-11.2719	Ctrl	1.0486e-06	0.00233474	chr9	108001671	108002670	1000	+	ENSMUST00000175874.1	27399	Ip6k1	mm10_genes_promoters
chr9	108001874	108001874	1	*	4.88229	18.6653	29.9372	-11.2719	Ctrl	1.0486e-06	0.00233474	chr9	107999028	108024102	25075	+	ENSMUST00000176454.1	27399	Ip6k1	mm10_genes_introns
chr9	108001874	108001874	1	*	4.88229	18.6653	29.9372	-11.2719	Ctrl	1.0486e-06	0.00233474	chr9	107999028	108024102	25075	+	ENSMUST00000176356.7	27399	Ip6k1	mm10_genes_introns
chr9	108001874	108001874	1	*	4.88229	18.6653	29.9372	-11.2719	Ctrl	1.0486e-06	0.00233474	chr9	107999028	108024102	25075	+	ENSMUST00000176459.1	27399	Ip6k1	mm10_genes_introns
chr9	108001874	108001874	1	*	4.88229	18.6653	29.9372	-11.2719	Ctrl	1.0486e-06	0.00233474	chr9	107999422	108002275	2854	-	ENSMUST00000175891.1	NA	NA	mm10_genes_introns
chr9	108001874	108001874	1	*	4.88229	18.6653	29.9372	-11.2719	Ctrl	1.0486e-06	0.00233474	chr9	108000298	108002297	2000	*	NA	NA	NA	mm10_cpg_shores
chr11	60700449	60700449	1	*	4.57936	0	11.2716	-11.2716	Ctrl	4.66408e-06	0.00666488	chr11	60699197	60703196	4000	+	ENSMUST00000128749.1	16897	Llgl1	mm10_genes_1to5kb
chr11	60700449	60700449	1	*	4.57936	0	11.2716	-11.2716	Ctrl	4.66408e-06	0.00666488	chr11	60699942	60702783	2842	+	ENSMUST00000052346.9	16897	Llgl1	mm10_genes_introns
chr11	60700449	60700449	1	*	4.57936	0	11.2716	-11.2716	Ctrl	4.66408e-06	0.00666488	chr11	60699942	60702783	2842	+	ENSMUST00000108719.3	16897	Llgl1	mm10_genes_introns
chr11	60700449	60700449	1	*	4.57936	0	11.2716	-11.2716	Ctrl	4.66408e-06	0.00666488	chr11	60700072	60702071	2000	*	NA	NA	NA	mm10_cpg_shores
chr7	28140147	28140147	1	*	3.95204	78.6194	89.8512	-11.2318	Ctrl	7.74864e-05	0.0436595	chr7	28139740	28140344	605	+	ENSMUST00000059886.11	319482	9530053A07Rik	mm10_genes_exons
chr7	28140147	28140147	1	*	3.95204	78.6194	89.8512	-11.2318	Ctrl	7.74864e-05	0.0436595	chr7	28137063	28141299	4237	+	ENSMUST00000130693.7	319482	9530053A07Rik	mm10_genes_exons
chr7	28140147	28140147	1	*	3.95204	78.6194	89.8512	-11.2318	Ctrl	7.74864e-05	0.0436595	chr7	28139740	28140344	605	+	ENSMUST00000129051.1	319482	9530053A07Rik	mm10_genes_exons
chr7	28140147	28140147	1	*	3.95204	78.6194	89.8512	-11.2318	Ctrl	7.74864e-05	0.0436595	chr7	28139740	28140344	605	+	ENSMUST00000150948.1	319482	9530053A07Rik	mm10_genes_exons
chr7	28140147	28140147	1	*	3.95204	78.6194	89.8512	-11.2318	Ctrl	7.74864e-05	0.0436595	chr7	28054341	28165585	111245	*	NA	NA	NA	mm10_cpg_inter
chr5	19506086	19506086	1	*	4.06641	88.7972	100	-11.2028	Ctrl	4.77431e-05	0.0319763	chr5	19504455	19506123	1669	-	ENSMUST00000197169.1	NA	NA	mm10_genes_exons
chr5	19506086	19506086	1	*	4.06641	88.7972	100	-11.2028	Ctrl	4.77431e-05	0.0319763	chr5	19227590	19678652	451063	+	ENSMUST00000197354.4	50791	Magi2	mm10_genes_introns
chr5	19506086	19506086	1	*	4.06641	88.7972	100	-11.2028	Ctrl	4.77431e-05	0.0319763	chr5	19227590	19678652	451063	+	ENSMUST00000200518.1	50791	Magi2	mm10_genes_introns
chr5	19506086	19506086	1	*	4.06641	88.7972	100	-11.2028	Ctrl	4.77431e-05	0.0319763	chr5	19227590	19678652	451063	+	ENSMUST00000088516.9	50791	Magi2	mm10_genes_introns
chr5	19506086	19506086	1	*	4.06641	88.7972	100	-11.2028	Ctrl	4.77431e-05	0.0319763	chr5	19227590	19678652	451063	+	ENSMUST00000197443.4	50791	Magi2	mm10_genes_introns
chr5	19506086	19506086	1	*	4.06641	88.7972	100	-11.2028	Ctrl	4.77431e-05	0.0319763	chr5	19231748	20697874	1466127	*	NA	NA	NA	mm10_cpg_inter
chr13	90907564	90907564	1	*	4.4839	86.524	97.7115	-11.1875	Ctrl	7.32916e-06	0.00901559	chr13	90906308	90910307	4000	-	ENSMUST00000182446.1	435376	Atp6ap1l	mm10_genes_1to5kb
chr13	90907564	90907564	1	*	4.4839	86.524	97.7115	-11.1875	Ctrl	7.32916e-06	0.00901559	chr13	90906356	90910355	4000	-	ENSMUST00000109541.3	435376	Atp6ap1l	mm10_genes_1to5kb
chr13	90907564	90907564	1	*	4.4839	86.524	97.7115	-11.1875	Ctrl	7.32916e-06	0.00901559	chr13	90906336	90910335	4000	-	ENSMUST00000182932.1	435376	Atp6ap1l	mm10_genes_1to5kb
chr13	90907564	90907564	1	*	4.4839	86.524	97.7115	-11.1875	Ctrl	7.32916e-06	0.00901559	chr13	90094033	90919073	825041	*	NA	NA	NA	mm10_cpg_inter
chr2	164559376	164559376	1	*	7.04335	8.32767	19.511	-11.1834	Ctrl	1.87671e-12	6.85773e-08	chr2	164557413	164561412	4000	+	ENSMUST00000146270.1	67701	Wfdc2	mm10_genes_1to5kb
chr2	164559376	164559376	1	*	7.04335	8.32767	19.511	-11.1834	Ctrl	1.87671e-12	6.85773e-08	chr2	164557579	164561578	4000	+	ENSMUST00000017867.9	67701	Wfdc2	mm10_genes_1to5kb
chr2	164559376	164559376	1	*	7.04335	8.32767	19.511	-11.1834	Ctrl	1.87671e-12	6.85773e-08	chr2	164557699	164561698	4000	+	ENSMUST00000109344.8	67701	Wfdc2	mm10_genes_1to5kb
chr2	164559376	164559376	1	*	7.04335	8.32767	19.511	-11.1834	Ctrl	1.87671e-12	6.85773e-08	chr2	164557714	164561713	4000	+	ENSMUST00000109345.8	67701	Wfdc2	mm10_genes_1to5kb
chr2	164559376	164559376	1	*	7.04335	8.32767	19.511	-11.1834	Ctrl	1.87671e-12	6.85773e-08	chr2	164558019	164562018	4000	+	ENSMUST00000125051.1	67701	Wfdc2	mm10_genes_1to5kb
chr2	164559376	164559376	1	*	7.04335	8.32767	19.511	-11.1834	Ctrl	1.87671e-12	6.85773e-08	chr2	164558659	164559730	1072	+	ENSMUST00000151754.1	670507	Gm14317	mm10_genes_exons
chr2	164559376	164559376	1	*	7.04335	8.32767	19.511	-11.1834	Ctrl	1.87671e-12	6.85773e-08	chr2	164511893	164741728	229836	*	NA	NA	NA	mm10_cpg_inter
chr10	84741614	84741614	1	*	5.18913	88.8174	100	-11.1826	Ctrl	2.11279e-07	0.00073322	chr10	84626677	84750838	124162	*	NA	NA	NA	mm10_cpg_inter
chr7	35592004	35592004	1	*	4.54935	86.2799	97.4387	-11.1588	Ctrl	5.3811e-06	0.00731002	chr7	35591883	35600314	8432	+	ENSMUST00000040844.15	245886	Ankrd27	mm10_genes_introns
chr7	35592004	35592004	1	*	4.54935	86.2799	97.4387	-11.1588	Ctrl	5.3811e-06	0.00731002	chr7	35591883	35601489	9607	+	ENSMUST00000188906.6	245886	Ankrd27	mm10_genes_introns
chr7	35592004	35592004	1	*	4.54935	86.2799	97.4387	-11.1588	Ctrl	5.3811e-06	0.00731002	chr7	35591883	35600314	8432	+	ENSMUST00000186245.6	245886	Ankrd27	mm10_genes_introns
chr7	35592004	35592004	1	*	4.54935	86.2799	97.4387	-11.1588	Ctrl	5.3811e-06	0.00731002	chr7	35591883	35600314	8432	+	ENSMUST00000206472.1	245886	Ankrd27	mm10_genes_introns
chr7	35592004	35592004	1	*	4.54935	86.2799	97.4387	-11.1588	Ctrl	5.3811e-06	0.00731002	chr7	35591883	35600314	8432	+	ENSMUST00000206157.1	245886	Ankrd27	mm10_genes_introns
chr7	35592004	35592004	1	*	4.54935	86.2799	97.4387	-11.1588	Ctrl	5.3811e-06	0.00731002	chr7	35591883	35600314	8432	+	ENSMUST00000190503.6	245886	Ankrd27	mm10_genes_introns
chr7	35592004	35592004	1	*	4.54935	86.2799	97.4387	-11.1588	Ctrl	5.3811e-06	0.00731002	chr7	35590614	35642840	52227	*	NA	NA	NA	mm10_cpg_inter
chr1	155095162	155095162	1	*	4.38111	88.8478	100	-11.1522	Ctrl	1.18078e-05	0.0125492	chr1	155094325	155096324	2000	*	NA	NA	NA	mm10_cpg_shelves
chr2	147183021	147183021	1	*	3.91933	6.13501	17.2742	-11.1392	Ctrl	8.87949e-05	0.0475598	chr2	147179083	147183082	4000	+	ENSMUST00000136998.2	100313531	Nkx2-2os	mm10_genes_1to5kb
chr2	147183021	147183021	1	*	3.91933	6.13501	17.2742	-11.1392	Ctrl	8.87949e-05	0.0475598	chr2	147182424	147186423	4000	+	ENSMUST00000144411.1	78068	6430503K07Rik	mm10_genes_1to5kb
chr2	147183021	147183021	1	*	3.91933	6.13501	17.2742	-11.1392	Ctrl	8.87949e-05	0.0475598	chr2	147177945	147184245	6301	-	ENSMUST00000109970.4	18088	Nkx2-2	mm10_genes_introns
chr2	147183021	147183021	1	*	3.91933	6.13501	17.2742	-11.1392	Ctrl	8.87949e-05	0.0475598	chr2	147181909	147183908	2000	*	NA	NA	NA	mm10_cpg_shores
chr8	105377348	105377348	1	*	4.04199	64.3836	75.5036	-11.12	Ctrl	5.29992e-05	0.0342592	chr8	105375494	105379493	4000	+	ENSMUST00000161672.1	102075	Plekhg4	mm10_genes_1to5kb
chr8	105377348	105377348	1	*	4.04199	64.3836	75.5036	-11.12	Ctrl	5.29992e-05	0.0342592	chr8	105377225	105377373	149	+	ENSMUST00000214056.1	102075	Plekhg4	mm10_genes_exons
chr8	105377348	105377348	1	*	4.04199	64.3836	75.5036	-11.12	Ctrl	5.29992e-05	0.0342592	chr8	105377225	105377373	149	+	ENSMUST00000159286.7	102075	Plekhg4	mm10_genes_exons
chr8	105377348	105377348	1	*	4.04199	64.3836	75.5036	-11.12	Ctrl	5.29992e-05	0.0342592	chr8	105377225	105377373	149	+	ENSMUST00000160191.8	102075	Plekhg4	mm10_genes_exons
chr8	105377348	105377348	1	*	4.04199	64.3836	75.5036	-11.12	Ctrl	5.29992e-05	0.0342592	chr8	105377225	105377373	149	+	ENSMUST00000014927.7	102075	Plekhg4	mm10_genes_exons
chr8	105377348	105377348	1	*	4.04199	64.3836	75.5036	-11.12	Ctrl	5.29992e-05	0.0342592	chr8	105377225	105377373	149	+	ENSMUST00000159286.7	102075	Plekhg4	mm10_genes_3UTRs
chr8	105377348	105377348	1	*	4.04199	64.3836	75.5036	-11.12	Ctrl	5.29992e-05	0.0342592	chr8	105377145	105379144	2000	*	NA	NA	NA	mm10_cpg_shelves
chr16	90692047	90692047	1	*	4.63156	86.4079	97.5038	-11.0959	Ctrl	3.62923e-06	0.00553926	chr16	90528486	90722930	194445	*	NA	NA	NA	mm10_cpg_inter
chr1	77426736	77426736	1	*	4.47257	86.409	97.4359	-11.0269	Ctrl	7.72845e-06	0.00931831	chr1	77426551	77426889	339	-	ENSMUST00000027451.12	13838	Epha4	mm10_genes_exons
chr1	77426736	77426736	1	*	4.47257	86.409	97.4359	-11.0269	Ctrl	7.72845e-06	0.00931831	chr1	77426551	77426889	339	-	ENSMUST00000188952.6	13838	Epha4	mm10_genes_exons
chr1	77426736	77426736	1	*	4.47257	86.409	97.4359	-11.0269	Ctrl	7.72845e-06	0.00931831	chr1	77426551	77426889	339	-	ENSMUST00000188797.6	13838	Epha4	mm10_genes_exons
chr1	77426736	77426736	1	*	4.47257	86.409	97.4359	-11.0269	Ctrl	7.72845e-06	0.00931831	chr1	77426551	77426889	339	-	ENSMUST00000190149.6	13838	Epha4	mm10_genes_exons
chr1	77426736	77426736	1	*	4.47257	86.409	97.4359	-11.0269	Ctrl	7.72845e-06	0.00931831	chr1	77426551	77426889	339	-	ENSMUST00000189934.1	13838	Epha4	mm10_genes_exons
chr1	77426736	77426736	1	*	4.47257	86.409	97.4359	-11.0269	Ctrl	7.72845e-06	0.00931831	chr1	77426551	77426889	339	-	ENSMUST00000186930.1	13838	Epha4	mm10_genes_exons
chr1	77426736	77426736	1	*	4.47257	86.409	97.4359	-11.0269	Ctrl	7.72845e-06	0.00931831	chr1	77426551	77426889	339	-	ENSMUST00000190149.6	13838	Epha4	mm10_genes_3UTRs
chr1	77426736	77426736	1	*	4.47257	86.409	97.4359	-11.0269	Ctrl	7.72845e-06	0.00931831	chr1	75550757	77510348	1959592	*	NA	NA	NA	mm10_cpg_inter
chr4	149945694	149945694	1	*	5.13514	88.5178	99.5098	-10.992	Ctrl	2.8194e-07	0.000912192	chr4	149943619	149947618	4000	-	ENSMUST00000125135.1	74646	Spsb1	mm10_genes_1to5kb
chr4	149945694	149945694	1	*	5.13514	88.5178	99.5098	-10.992	Ctrl	2.8194e-07	0.000912192	chr4	149907258	149954852	47595	-	ENSMUST00000038562.8	74646	Spsb1	mm10_genes_introns
chr4	149945694	149945694	1	*	5.13514	88.5178	99.5098	-10.992	Ctrl	2.8194e-07	0.000912192	chr4	149907258	149953737	46480	-	ENSMUST00000156897.1	74646	Spsb1	mm10_genes_introns
chr4	149945694	149945694	1	*	5.13514	88.5178	99.5098	-10.992	Ctrl	2.8194e-07	0.000912192	chr4	149907258	149945866	38609	-	ENSMUST00000149743.1	74646	Spsb1	mm10_genes_introns
chr4	149945694	149945694	1	*	5.13514	88.5178	99.5098	-10.992	Ctrl	2.8194e-07	0.000912192	chr4	149907258	149954820	47563	-	ENSMUST00000156451.1	74646	Spsb1	mm10_genes_introns
chr4	149945694	149945694	1	*	5.13514	88.5178	99.5098	-10.992	Ctrl	2.8194e-07	0.000912192	chr4	149909753	149954852	45100	-	ENSMUST00000135896.1	74646	Spsb1	mm10_genes_introns
chr4	149945694	149945694	1	*	5.13514	88.5178	99.5098	-10.992	Ctrl	2.8194e-07	0.000912192	chr4	149778405	149950150	171746	*	NA	NA	NA	mm10_cpg_inter
chr19	4877875	4877875	1	*	4.88091	10.9049	21.8834	-10.9785	Ctrl	1.05597e-06	0.00234275	chr19	4877668	4878667	1000	+	ENSMUST00000162088.7	70605	Zdhhc24	mm10_genes_promoters
chr19	4877875	4877875	1	*	4.88091	10.9049	21.8834	-10.9785	Ctrl	1.05597e-06	0.00234275	chr19	4877672	4878671	1000	+	ENSMUST00000006632.7	70605	Zdhhc24	mm10_genes_promoters
chr19	4877875	4877875	1	*	4.88091	10.9049	21.8834	-10.9785	Ctrl	1.05597e-06	0.00234275	chr19	4877690	4878689	1000	+	ENSMUST00000162134.1	70605	Zdhhc24	mm10_genes_promoters
chr19	4877875	4877875	1	*	4.88091	10.9049	21.8834	-10.9785	Ctrl	1.05597e-06	0.00234275	chr19	4877704	4878703	1000	+	ENSMUST00000162720.7	70605	Zdhhc24	mm10_genes_promoters
chr19	4877875	4877875	1	*	4.88091	10.9049	21.8834	-10.9785	Ctrl	1.05597e-06	0.00234275	chr19	4877723	4878722	1000	+	ENSMUST00000160014.1	70605	Zdhhc24	mm10_genes_promoters
chr19	4877875	4877875	1	*	4.88091	10.9049	21.8834	-10.9785	Ctrl	1.05597e-06	0.00234275	chr19	4874767	4878766	4000	+	ENSMUST00000162754.1	70605	Zdhhc24	mm10_genes_1to5kb
chr19	4877875	4877875	1	*	4.88091	10.9049	21.8834	-10.9785	Ctrl	1.05597e-06	0.00234275	chr19	4877855	4877909	55	-	ENSMUST00000006626.3	11474	Actn3	mm10_genes_5UTRs
chr19	4877875	4877875	1	*	4.88091	10.9049	21.8834	-10.9785	Ctrl	1.05597e-06	0.00234275	chr19	4877711	4877909	199	-	ENSMUST00000006626.3	11474	Actn3	mm10_genes_exons
chr19	4877875	4877875	1	*	4.88091	10.9049	21.8834	-10.9785	Ctrl	1.05597e-06	0.00234275	chr19	4876627	4878626	2000	*	NA	NA	NA	mm10_cpg_shores
chr18	47331352	47331352	1	*	3.90618	5.82666	16.7503	-10.9237	Ctrl	9.3765e-05	0.0491327	chr18	47306494	47368237	61744	-	ENSMUST00000019791.13	20358	Sema6a	mm10_genes_introns
chr18	47331352	47331352	1	*	3.90618	5.82666	16.7503	-10.9237	Ctrl	9.3765e-05	0.0491327	chr18	47306494	47368237	61744	-	ENSMUST00000115449.8	20358	Sema6a	mm10_genes_introns
chr18	47331352	47331352	1	*	3.90618	5.82666	16.7503	-10.9237	Ctrl	9.3765e-05	0.0491327	chr18	47306494	47368237	61744	-	ENSMUST00000076043.12	20358	Sema6a	mm10_genes_introns
chr18	47331352	47331352	1	*	3.90618	5.82666	16.7503	-10.9237	Ctrl	9.3765e-05	0.0491327	chr18	47306494	47368237	61744	-	ENSMUST00000135790.7	20358	Sema6a	mm10_genes_introns
chr18	47331352	47331352	1	*	3.90618	5.82666	16.7503	-10.9237	Ctrl	9.3765e-05	0.0491327	chr18	47306494	47333191	26698	-	ENSMUST00000156422.7	20358	Sema6a	mm10_genes_introns
chr18	47331352	47331352	1	*	3.90618	5.82666	16.7503	-10.9237	Ctrl	9.3765e-05	0.0491327	chr18	47306494	47368237	61744	-	ENSMUST00000141224.7	20358	Sema6a	mm10_genes_introns
chr18	47331352	47331352	1	*	3.90618	5.82666	16.7503	-10.9237	Ctrl	9.3765e-05	0.0491327	chr18	47306494	47368237	61744	-	ENSMUST00000151382.7	20358	Sema6a	mm10_genes_introns
chr18	47331352	47331352	1	*	3.90618	5.82666	16.7503	-10.9237	Ctrl	9.3765e-05	0.0491327	chr18	47306494	47333273	26780	-	ENSMUST00000126684.1	20358	Sema6a	mm10_genes_introns
chr18	47331352	47331352	1	*	3.90618	5.82666	16.7503	-10.9237	Ctrl	9.3765e-05	0.0491327	chr18	47306494	47368237	61744	-	ENSMUST00000144223.1	20358	Sema6a	mm10_genes_introns
chr18	47331352	47331352	1	*	3.90618	5.82666	16.7503	-10.9237	Ctrl	9.3765e-05	0.0491327	chr18	46963131	47362342	399212	*	NA	NA	NA	mm10_cpg_inter
chr10	127326876	127326876	1	*	4.4439	0	10.9105	-10.9105	Ctrl	8.83443e-06	0.0102483	chr10	127326873	127327014	142	+	ENSMUST00000219511.1	216445	Arhgap9	mm10_genes_exons
chr10	127326876	127326876	1	*	4.4439	0	10.9105	-10.9105	Ctrl	8.83443e-06	0.0102483	chr10	127326873	127327014	142	+	ENSMUST00000219026.1	216445	Arhgap9	mm10_genes_exons
chr10	127326876	127326876	1	*	4.4439	0	10.9105	-10.9105	Ctrl	8.83443e-06	0.0102483	chr10	127326873	127327014	142	+	ENSMUST00000069548.6	216445	Arhgap9	mm10_genes_exons
chr10	127326876	127326876	1	*	4.4439	0	10.9105	-10.9105	Ctrl	8.83443e-06	0.0102483	chr10	127326553	127327014	462	+	ENSMUST00000218656.1	216445	Arhgap9	mm10_genes_exons
chr10	127326876	127326876	1	*	4.4439	0	10.9105	-10.9105	Ctrl	8.83443e-06	0.0102483	chr10	127326332	127327247	916	*	NA	NA	NA	mm10_cpg_islands
chr3	84273640	84273640	1	*	4.37027	81.2898	92.1186	-10.8288	Ctrl	1.24094e-05	0.0130546	chr3	84271792	84275791	4000	-	ENSMUST00000054990.10	80890	Trim2	mm10_genes_1to5kb
chr3	84273640	84273640	1	*	4.37027	81.2898	92.1186	-10.8288	Ctrl	1.24094e-05	0.0130546	chr3	84210355	84304589	94235	-	ENSMUST00000107692.7	80890	Trim2	mm10_genes_introns
chr3	84273640	84273640	1	*	4.37027	81.2898	92.1186	-10.8288	Ctrl	1.24094e-05	0.0130546	chr3	84210355	84305052	94698	-	ENSMUST00000122849.7	80890	Trim2	mm10_genes_introns
chr3	84273640	84273640	1	*	4.37027	81.2898	92.1186	-10.8288	Ctrl	1.24094e-05	0.0130546	chr3	84210355	84305240	94886	-	ENSMUST00000132283.7	80890	Trim2	mm10_genes_introns
chr3	84273640	84273640	1	*	4.37027	81.2898	92.1186	-10.8288	Ctrl	1.24094e-05	0.0130546	chr3	84263921	84475311	211391	*	NA	NA	NA	mm10_cpg_inter
chr2	181718999	181718999	1	*	4.31773	87.2027	97.9632	-10.7605	Ctrl	1.57639e-05	0.015243	chr2	181718814	181720985	2172	+	ENSMUST00000071585.9	18389	Oprl1	mm10_genes_exons
chr2	181718999	181718999	1	*	4.31773	87.2027	97.9632	-10.7605	Ctrl	1.57639e-05	0.015243	chr2	181718814	181720975	2162	+	ENSMUST00000183693.7	18389	Oprl1	mm10_genes_exons
chr2	181718999	181718999	1	*	4.31773	87.2027	97.9632	-10.7605	Ctrl	1.57639e-05	0.015243	chr2	181718814	181720974	2161	+	ENSMUST00000108763.7	18389	Oprl1	mm10_genes_exons
chr2	181718999	181718999	1	*	4.31773	87.2027	97.9632	-10.7605	Ctrl	1.57639e-05	0.015243	chr2	181718814	181720972	2159	+	ENSMUST00000184795.1	18389	Oprl1	mm10_genes_exons
chr2	181718999	181718999	1	*	4.31773	87.2027	97.9632	-10.7605	Ctrl	1.57639e-05	0.015243	chr2	181718814	181720974	2161	+	ENSMUST00000126835.1	18389	Oprl1	mm10_genes_exons
chr2	181718999	181718999	1	*	4.31773	87.2027	97.9632	-10.7605	Ctrl	1.57639e-05	0.015243	chr2	181718814	181720972	2159	+	ENSMUST00000108768.7	18389	Oprl1	mm10_genes_exons
chr2	181718999	181718999	1	*	4.31773	87.2027	97.9632	-10.7605	Ctrl	1.57639e-05	0.015243	chr2	181718814	181719351	538	+	ENSMUST00000108767.1	18389	Oprl1	mm10_genes_exons
chr2	181718999	181718999	1	*	4.31773	87.2027	97.9632	-10.7605	Ctrl	1.57639e-05	0.015243	chr2	181718377	181719372	996	+	ENSMUST00000108766.1	18389	Oprl1	mm10_genes_exons
chr2	181718999	181718999	1	*	4.31773	87.2027	97.9632	-10.7605	Ctrl	1.57639e-05	0.015243	chr2	181718814	181719372	559	+	ENSMUST00000184127.1	18389	Oprl1	mm10_genes_exons
chr2	181718999	181718999	1	*	4.31773	87.2027	97.9632	-10.7605	Ctrl	1.57639e-05	0.015243	chr2	181718814	181720975	2162	+	ENSMUST00000183693.7	18389	Oprl1	mm10_genes_3UTRs
chr2	181718999	181718999	1	*	4.31773	87.2027	97.9632	-10.7605	Ctrl	1.57639e-05	0.015243	chr2	181718814	181720972	2159	+	ENSMUST00000184795.1	18389	Oprl1	mm10_genes_3UTRs
chr2	181718999	181718999	1	*	4.31773	87.2027	97.9632	-10.7605	Ctrl	1.57639e-05	0.015243	chr2	181718795	181719372	578	+	ENSMUST00000108766.1	18389	Oprl1	mm10_genes_3UTRs
chr2	181718999	181718999	1	*	4.31773	87.2027	97.9632	-10.7605	Ctrl	1.57639e-05	0.015243	chr2	181718814	181719372	559	+	ENSMUST00000184127.1	18389	Oprl1	mm10_genes_3UTRs
chr2	181718999	181718999	1	*	4.31773	87.2027	97.9632	-10.7605	Ctrl	1.57639e-05	0.015243	chr2	181701470	181833867	132398	*	NA	NA	NA	mm10_cpg_inter
chr5	121235884	121235884	1	*	3.97347	86.8925	97.6442	-10.7518	Ctrl	7.08324e-05	0.0411225	chr5	121220658	121253860	33203	+	ENSMUST00000042614.12	269700	Hectd4	mm10_genes_introns
chr5	121235884	121235884	1	*	3.97347	86.8925	97.6442	-10.7518	Ctrl	7.08324e-05	0.0411225	chr5	121225236	121381286	156051	*	NA	NA	NA	mm10_cpg_inter
chr4	110261231	110261231	1	*	5.3619	85.5113	96.2528	-10.7415	Ctrl	8.23503e-08	0.00035899	chr4	110251522	110287232	35711	-	ENSMUST00000106598.7	15572	Elavl4	mm10_genes_introns
chr4	110261231	110261231	1	*	5.3619	85.5113	96.2528	-10.7415	Ctrl	8.23503e-08	0.00035899	chr4	110251522	110286469	34948	-	ENSMUST00000102722.8	15572	Elavl4	mm10_genes_introns
chr4	110261231	110261231	1	*	5.3619	85.5113	96.2528	-10.7415	Ctrl	8.23503e-08	0.00035899	chr4	110251522	110286469	34948	-	ENSMUST00000106597.9	15572	Elavl4	mm10_genes_introns
chr4	110261231	110261231	1	*	5.3619	85.5113	96.2528	-10.7415	Ctrl	8.23503e-08	0.00035899	chr4	110251522	110287232	35711	-	ENSMUST00000102723.10	15572	Elavl4	mm10_genes_introns
chr4	110261231	110261231	1	*	5.3619	85.5113	96.2528	-10.7415	Ctrl	8.23503e-08	0.00035899	chr4	110251522	110290160	38639	-	ENSMUST00000106600.8	15572	Elavl4	mm10_genes_introns
chr4	110261231	110261231	1	*	5.3619	85.5113	96.2528	-10.7415	Ctrl	8.23503e-08	0.00035899	chr4	110251522	110292634	41113	-	ENSMUST00000106601.7	15572	Elavl4	mm10_genes_introns
chr4	110261231	110261231	1	*	5.3619	85.5113	96.2528	-10.7415	Ctrl	8.23503e-08	0.00035899	chr4	110251522	110351796	100275	-	ENSMUST00000106603.8	15572	Elavl4	mm10_genes_introns
chr4	110261231	110261231	1	*	5.3619	85.5113	96.2528	-10.7415	Ctrl	8.23503e-08	0.00035899	chr4	110255506	110286469	30964	-	ENSMUST00000138972.7	15572	Elavl4	mm10_genes_introns
chr4	110261231	110261231	1	*	5.3619	85.5113	96.2528	-10.7415	Ctrl	8.23503e-08	0.00035899	chr4	110251522	110274137	22616	-	ENSMUST00000144554.1	15572	Elavl4	mm10_genes_introns
chr4	110261231	110261231	1	*	5.3619	85.5113	96.2528	-10.7415	Ctrl	8.23503e-08	0.00035899	chr4	110255506	110287232	31727	-	ENSMUST00000153906.1	15572	Elavl4	mm10_genes_introns
chr4	110261231	110261231	1	*	5.3619	85.5113	96.2528	-10.7415	Ctrl	8.23503e-08	0.00035899	chr4	110251522	110290633	39112	-	ENSMUST00000142722.1	15572	Elavl4	mm10_genes_introns
chr4	110261231	110261231	1	*	5.3619	85.5113	96.2528	-10.7415	Ctrl	8.23503e-08	0.00035899	chr4	110055339	110347309	291971	*	NA	NA	NA	mm10_cpg_inter
chr9	99186389	99186389	1	*	5.96151	88.4511	99.1453	-10.6942	Ctrl	2.49917e-09	2.35225e-05	chr9	99144499	99239196	94698	*	NA	NA	NA	mm10_cpg_inter
chr5	24501418	24501418	1	*	4.44853	87.7718	98.466	-10.6942	Ctrl	8.64609e-06	0.0101146	chr5	24501397	24502047	651	+	ENSMUST00000024123.8	213990	Agap3	mm10_genes_exons
chr5	24501418	24501418	1	*	4.44853	87.7718	98.466	-10.6942	Ctrl	8.64609e-06	0.0101146	chr5	24501397	24502037	641	+	ENSMUST00000197513.1	213990	Agap3	mm10_genes_exons
chr5	24501418	24501418	1	*	4.44853	87.7718	98.466	-10.6942	Ctrl	8.64609e-06	0.0101146	chr5	24489419	24521994	32576	*	NA	NA	NA	mm10_cpg_inter
chr7	45615343	45615343	1	*	4.90834	65.3063	75.993	-10.6867	Ctrl	9.18493e-07	0.00212107	chr7	45612289	45616288	4000	+	ENSMUST00000210150.1	14343	Fut1	mm10_genes_1to5kb
chr7	45615343	45615343	1	*	4.90834	65.3063	75.993	-10.6867	Ctrl	9.18493e-07	0.00212107	chr7	45612606	45616605	4000	+	ENSMUST00000008605.5	14343	Fut1	mm10_genes_1to5kb
chr7	45615343	45615343	1	*	4.90834	65.3063	75.993	-10.6867	Ctrl	9.18493e-07	0.00212107	chr7	45612630	45616629	4000	+	ENSMUST00000209379.1	14343	Fut1	mm10_genes_1to5kb
chr7	45615343	45615343	1	*	4.90834	65.3063	75.993	-10.6867	Ctrl	9.18493e-07	0.00212107	chr7	45615307	45615490	184	-	ENSMUST00000033099.5	56636	Fgf21	mm10_genes_5UTRs
chr7	45615343	45615343	1	*	4.90834	65.3063	75.993	-10.6867	Ctrl	9.18493e-07	0.00212107	chr7	45615069	45615490	422	-	ENSMUST00000033099.5	56636	Fgf21	mm10_genes_exons
chr7	45615343	45615343	1	*	4.90834	65.3063	75.993	-10.6867	Ctrl	9.18493e-07	0.00212107	chr7	45574648	45624417	49770	*	NA	NA	NA	mm10_cpg_inter
chr12	85460830	85460830	1	*	4.37347	89.3175	100	-10.6825	Ctrl	1.22289e-05	0.0129405	chr12	85459558	85468055	8498	*	NA	NA	NA	mm10_cpg_inter
chr11	119516554	119516554	1	*	4.23031	85.9697	96.6407	-10.6709	Ctrl	2.33365e-05	0.0197234	chr11	119495997	119520576	24580	*	NA	NA	NA	mm10_cpg_inter
chr11	77004783	77004783	1	*	4.01332	84.6851	95.3258	-10.6407	Ctrl	5.98697e-05	0.037052	chr11	77004274	77008273	4000	+	ENSMUST00000129572.2	15567	Slc6a4	mm10_genes_1to5kb
chr11	77004783	77004783	1	*	4.01332	84.6851	95.3258	-10.6407	Ctrl	5.98697e-05	0.037052	chr11	77001666	77010331	8666	+	ENSMUST00000108402.8	15567	Slc6a4	mm10_genes_introns
chr11	77004783	77004783	1	*	4.01332	84.6851	95.3258	-10.6407	Ctrl	5.98697e-05	0.037052	chr11	76998676	77010331	11656	+	ENSMUST00000021195.10	15567	Slc6a4	mm10_genes_introns
chr11	77004783	77004783	1	*	4.01332	84.6851	95.3258	-10.6407	Ctrl	5.98697e-05	0.037052	chr11	77002841	77074208	71368	*	NA	NA	NA	mm10_cpg_inter
chr11	105165153	105165153	1	*	4.25907	55.2408	65.8784	-10.6376	Ctrl	2.0528e-05	0.0181136	chr11	105164776	105166620	1845	-	ENSMUST00000118770.1	NA	NA	mm10_genes_exons
chr11	105165153	105165153	1	*	4.25907	55.2408	65.8784	-10.6376	Ctrl	2.0528e-05	0.0181136	chr11	105164810	105166296	1487	*	NA	NA	NA	mm10_cpg_islands
chr2	151447140	151447140	1	*	4.17313	84.3025	94.9131	-10.6106	Ctrl	3.00444e-05	0.0234173	chr2	151043503	151490131	446629	*	NA	NA	NA	mm10_cpg_inter
chr17	16986843	16986843	1	*	5.03991	88.4527	99.0627	-10.61	Ctrl	4.65748e-07	0.00131881	chr17	15835267	17341997	1506731	*	NA	NA	NA	mm10_cpg_inter
chr4	41730251	41730251	1	*	4.93966	0.944915	11.5468	-10.6019	Ctrl	7.82593e-07	0.00188682	chr4	41730194	41730265	72	-	ENSMUST00000171251.7	550619	Arid3c	mm10_genes_5UTRs
chr4	41730251	41730251	1	*	4.93966	0.944915	11.5468	-10.6019	Ctrl	7.82593e-07	0.00188682	chr4	41730194	41730286	93	-	ENSMUST00000084698.11	550619	Arid3c	mm10_genes_5UTRs
chr4	41730251	41730251	1	*	4.93966	0.944915	11.5468	-10.6019	Ctrl	7.82593e-07	0.00188682	chr4	41730194	41730286	93	-	ENSMUST00000150809.2	550619	Arid3c	mm10_genes_5UTRs
chr4	41730251	41730251	1	*	4.93966	0.944915	11.5468	-10.6019	Ctrl	7.82593e-07	0.00188682	chr4	41730194	41730265	72	-	ENSMUST00000159930.1	550619	Arid3c	mm10_genes_5UTRs
chr4	41730251	41730251	1	*	4.93966	0.944915	11.5468	-10.6019	Ctrl	7.82593e-07	0.00188682	chr4	41729885	41730265	381	-	ENSMUST00000171251.7	550619	Arid3c	mm10_genes_exons
chr4	41730251	41730251	1	*	4.93966	0.944915	11.5468	-10.6019	Ctrl	7.82593e-07	0.00188682	chr4	41729885	41730286	402	-	ENSMUST00000084698.11	550619	Arid3c	mm10_genes_exons
chr4	41730251	41730251	1	*	4.93966	0.944915	11.5468	-10.6019	Ctrl	7.82593e-07	0.00188682	chr4	41729885	41730286	402	-	ENSMUST00000150809.2	550619	Arid3c	mm10_genes_exons
chr4	41730251	41730251	1	*	4.93966	0.944915	11.5468	-10.6019	Ctrl	7.82593e-07	0.00188682	chr4	41729926	41730265	340	-	ENSMUST00000159930.1	550619	Arid3c	mm10_genes_exons
chr4	41730251	41730251	1	*	4.93966	0.944915	11.5468	-10.6019	Ctrl	7.82593e-07	0.00188682	chr4	41702895	41763581	60687	+	ENSMUST00000108041.7	16157	Il11ra1	mm10_genes_introns
chr4	41730251	41730251	1	*	4.93966	0.944915	11.5468	-10.6019	Ctrl	7.82593e-07	0.00188682	chr4	41729024	41731023	2000	*	NA	NA	NA	mm10_cpg_shores
chr8	108061924	108061924	1	*	4.13114	89.4003	100	-10.5997	Ctrl	3.60961e-05	0.0265453	chr8	107942701	108133416	190716	+	ENSMUST00000220518.1	11906	Zfhx3	mm10_genes_introns
chr8	108061924	108061924	1	*	4.13114	89.4003	100	-10.5997	Ctrl	3.60961e-05	0.0265453	chr8	108000783	108133416	132634	+	ENSMUST00000221632.1	NA	NA	mm10_genes_introns
chr8	108061924	108061924	1	*	4.13114	89.4003	100	-10.5997	Ctrl	3.60961e-05	0.0265453	chr8	107592530	108171166	578637	*	NA	NA	NA	mm10_cpg_inter
chr17	35031420	35031420	1	*	8.05635	89.402	100	-10.598	Ctrl	7.86088e-16	1.39519e-10	chr17	35028660	35032659	4000	-	ENSMUST00000173211.7	78376	Sapcd1	mm10_genes_1to5kb
chr17	35031420	35031420	1	*	8.05635	89.402	100	-10.598	Ctrl	7.86088e-16	1.39519e-10	chr17	35028915	35032914	4000	-	ENSMUST00000174037.7	78376	Sapcd1	mm10_genes_1to5kb
chr17	35031420	35031420	1	*	8.05635	89.402	100	-10.598	Ctrl	7.86088e-16	1.39519e-10	chr17	35029017	35033016	4000	-	ENSMUST00000040151.8	78376	Sapcd1	mm10_genes_1to5kb
chr17	35031420	35031420	1	*	8.05635	89.402	100	-10.598	Ctrl	7.86088e-16	1.39519e-10	chr17	35029017	35033016	4000	-	ENSMUST00000174117.1	78376	Sapcd1	mm10_genes_1to5kb
chr17	35031420	35031420	1	*	8.05635	89.402	100	-10.598	Ctrl	7.86088e-16	1.39519e-10	chr17	35030869	35034868	4000	-	ENSMUST00000173124.7	17687	Msh5	mm10_genes_1to5kb
chr17	35031420	35031420	1	*	8.05635	89.402	100	-10.598	Ctrl	7.86088e-16	1.39519e-10	chr17	35031354	35031543	190	-	ENSMUST00000007250.13	17687	Msh5	mm10_genes_exons
chr17	35031420	35031420	1	*	8.05635	89.402	100	-10.598	Ctrl	7.86088e-16	1.39519e-10	chr17	35031354	35031543	190	-	ENSMUST00000097338.10	17687	Msh5	mm10_genes_exons
chr17	35031420	35031420	1	*	8.05635	89.402	100	-10.598	Ctrl	7.86088e-16	1.39519e-10	chr17	35031354	35031543	190	-	ENSMUST00000174026.7	17687	Msh5	mm10_genes_exons
chr17	35031420	35031420	1	*	8.05635	89.402	100	-10.598	Ctrl	7.86088e-16	1.39519e-10	chr17	35031354	35031543	190	-	ENSMUST00000172536.1	17687	Msh5	mm10_genes_exons
chr17	35031420	35031420	1	*	8.05635	89.402	100	-10.598	Ctrl	7.86088e-16	1.39519e-10	chr17	35031354	35031543	190	-	ENSMUST00000174603.7	17687	Msh5	mm10_genes_exons
chr17	35031420	35031420	1	*	8.05635	89.402	100	-10.598	Ctrl	7.86088e-16	1.39519e-10	chr17	35031354	35031543	190	-	ENSMUST00000174026.7	17687	Msh5	mm10_genes_3UTRs
chr17	35031420	35031420	1	*	8.05635	89.402	100	-10.598	Ctrl	7.86088e-16	1.39519e-10	chr17	35031354	35031525	172	-	ENSMUST00000174603.7	17687	Msh5	mm10_genes_3UTRs
chr17	35031420	35031420	1	*	8.05635	89.402	100	-10.598	Ctrl	7.86088e-16	1.39519e-10	chr17	35005619	35042177	36559	*	NA	NA	NA	mm10_cpg_inter
chr2	157079928	157079928	1	*	5.3795	8.79428	19.3699	-10.5756	Ctrl	7.46917e-08	0.000336221	chr2	157079255	157080254	1000	-	ENSMUST00000069098.6	320706	Soga1	mm10_genes_promoters
chr2	157079928	157079928	1	*	5.3795	8.79428	19.3699	-10.5756	Ctrl	7.46917e-08	0.000336221	chr2	157079869	157081868	2000	*	NA	NA	NA	mm10_cpg_shores
chr11	75780221	75780221	1	*	6.11938	87.0307	97.6001	-10.5694	Ctrl	9.39404e-10	1.08066e-05	chr11	75780166	75780254	89	-	ENSMUST00000021209.7	13447	Doc2b	mm10_genes_introns
chr11	75780221	75780221	1	*	6.11938	87.0307	97.6001	-10.5694	Ctrl	9.39404e-10	1.08066e-05	chr11	75737673	75790961	53289	*	NA	NA	NA	mm10_cpg_inter
chr17	32393669	32393669	1	*	4.42332	88.7123	99.2777	-10.5654	Ctrl	9.71964e-06	0.011018	chr17	32389886	32393885	4000	-	ENSMUST00000087703.11	22404	Wiz	mm10_genes_1to5kb
chr17	32393669	32393669	1	*	4.42332	88.7123	99.2777	-10.5654	Ctrl	9.71964e-06	0.011018	chr17	32390392	32394391	4000	-	ENSMUST00000163107.7	22404	Wiz	mm10_genes_1to5kb
chr17	32393669	32393669	1	*	4.42332	88.7123	99.2777	-10.5654	Ctrl	9.71964e-06	0.011018	chr17	32389727	32393726	4000	-	ENSMUST00000172216.7	22404	Wiz	mm10_genes_1to5kb
chr17	32393669	32393669	1	*	4.42332	88.7123	99.2777	-10.5654	Ctrl	9.71964e-06	0.011018	chr17	32389951	32393950	4000	-	ENSMUST00000169280.7	22404	Wiz	mm10_genes_1to5kb
chr17	32393669	32393669	1	*	4.42332	88.7123	99.2777	-10.5654	Ctrl	9.71964e-06	0.011018	chr17	32390377	32394376	4000	-	ENSMUST00000171728.2	22404	Wiz	mm10_genes_1to5kb
chr17	32393669	32393669	1	*	4.42332	88.7123	99.2777	-10.5654	Ctrl	9.71964e-06	0.011018	chr17	32390402	32394401	4000	-	ENSMUST00000087699.10	22404	Wiz	mm10_genes_1to5kb
chr17	32393669	32393669	1	*	4.42332	88.7123	99.2777	-10.5654	Ctrl	9.71964e-06	0.011018	chr17	32390117	32394116	4000	-	ENSMUST00000170603.2	22404	Wiz	mm10_genes_1to5kb
chr17	32393669	32393669	1	*	4.42332	88.7123	99.2777	-10.5654	Ctrl	9.71964e-06	0.011018	chr17	32392509	32396508	4000	-	ENSMUST00000141714.1	320484	Rasal3	mm10_genes_1to5kb
chr17	32393669	32393669	1	*	4.42332	88.7123	99.2777	-10.5654	Ctrl	9.71964e-06	0.011018	chr17	32393523	32393726	204	-	ENSMUST00000134723.1	320484	Rasal3	mm10_genes_exons
chr17	32393669	32393669	1	*	4.42332	88.7123	99.2777	-10.5654	Ctrl	9.71964e-06	0.011018	chr17	32393642	32393740	99	-	ENSMUST00000063824.13	320484	Rasal3	mm10_genes_introns
chr17	32393669	32393669	1	*	4.42332	88.7123	99.2777	-10.5654	Ctrl	9.71964e-06	0.011018	chr17	32393642	32393740	99	-	ENSMUST00000136375.7	320484	Rasal3	mm10_genes_introns
chr17	32393669	32393669	1	*	4.42332	88.7123	99.2777	-10.5654	Ctrl	9.71964e-06	0.011018	chr17	32393642	32393740	99	-	ENSMUST00000142203.7	320484	Rasal3	mm10_genes_introns
chr17	32393669	32393669	1	*	4.42332	88.7123	99.2777	-10.5654	Ctrl	9.71964e-06	0.011018	chr17	32393642	32393740	99	-	ENSMUST00000135618.7	320484	Rasal3	mm10_genes_introns
chr17	32393669	32393669	1	*	4.42332	88.7123	99.2777	-10.5654	Ctrl	9.71964e-06	0.011018	chr17	32393642	32393740	99	-	ENSMUST00000137458.1	320484	Rasal3	mm10_genes_introns
chr17	32393669	32393669	1	*	4.42332	88.7123	99.2777	-10.5654	Ctrl	9.71964e-06	0.011018	chr17	32392671	32396208	3538	*	NA	NA	NA	mm10_cpg_shores
chr10	94431792	94431792	1	*	4.60996	80.6862	91.2387	-10.5526	Ctrl	4.02747e-06	0.00597818	chr10	94430640	94578422	147783	+	ENSMUST00000132743.2	319880	Tmcc3	mm10_genes_introns
chr10	94431792	94431792	1	*	4.60996	80.6862	91.2387	-10.5526	Ctrl	4.02747e-06	0.00597818	chr10	94316476	94510695	194220	*	NA	NA	NA	mm10_cpg_inter
chr1	38411058	38411058	1	*	3.97285	78.9864	89.5362	-10.5497	Ctrl	7.10183e-05	0.0412112	chr1	38406544	38534905	128362	-	ENSMUST00000095027.8	16764	Aff3	mm10_genes_introns
chr1	38411058	38411058	1	*	3.97285	78.9864	89.5362	-10.5497	Ctrl	7.10183e-05	0.0412112	chr1	38406544	38534905	128362	-	ENSMUST00000039827.13	16764	Aff3	mm10_genes_introns
chr1	38411058	38411058	1	*	3.97285	78.9864	89.5362	-10.5497	Ctrl	7.10183e-05	0.0412112	chr1	38406544	38534905	128362	-	ENSMUST00000027250.13	16764	Aff3	mm10_genes_introns
chr1	38411058	38411058	1	*	3.97285	78.9864	89.5362	-10.5497	Ctrl	7.10183e-05	0.0412112	chr1	38214346	38622792	408447	*	NA	NA	NA	mm10_cpg_inter
chr1	175232518	175232518	1	*	5.79401	88.5789	99.0967	-10.5178	Ctrl	6.87265e-09	5.40417e-05	chr1	175189228	175270816	81589	-	ENSMUST00000194555.5	24012	Rgs7	mm10_genes_introns
chr1	175232518	175232518	1	*	5.79401	88.5789	99.0967	-10.5178	Ctrl	6.87265e-09	5.40417e-05	chr1	175189228	175270816	81589	-	ENSMUST00000195324.5	24012	Rgs7	mm10_genes_introns
chr1	175232518	175232518	1	*	5.79401	88.5789	99.0967	-10.5178	Ctrl	6.87265e-09	5.40417e-05	chr1	175189228	175270816	81589	-	ENSMUST00000192227.5	24012	Rgs7	mm10_genes_introns
chr1	175232518	175232518	1	*	5.79401	88.5789	99.0967	-10.5178	Ctrl	6.87265e-09	5.40417e-05	chr1	175189228	175270816	81589	-	ENSMUST00000027812.10	24012	Rgs7	mm10_genes_introns
chr1	175232518	175232518	1	*	5.79401	88.5789	99.0967	-10.5178	Ctrl	6.87265e-09	5.40417e-05	chr1	174841094	175488097	647004	*	NA	NA	NA	mm10_cpg_inter
chr14	65968880	65968880	1	*	3.92852	5.61536	16.0908	-10.4755	Ctrl	8.54715e-05	0.0464319	chr14	65968718	65969717	1000	+	ENSMUST00000153460.7	12759	Clu	mm10_genes_promoters
chr14	65968880	65968880	1	*	3.92852	5.61536	16.0908	-10.4755	Ctrl	8.54715e-05	0.0464319	chr14	65965620	65969619	4000	+	ENSMUST00000127387.7	12759	Clu	mm10_genes_1to5kb
chr14	65968880	65968880	1	*	3.92852	5.61536	16.0908	-10.4755	Ctrl	8.54715e-05	0.0464319	chr14	65965804	65969803	4000	+	ENSMUST00000138191.7	12759	Clu	mm10_genes_1to5kb
chr14	65968880	65968880	1	*	3.92852	5.61536	16.0908	-10.4755	Ctrl	8.54715e-05	0.0464319	chr14	65966058	65970057	4000	+	ENSMUST00000128539.7	12759	Clu	mm10_genes_1to5kb
chr14	65968880	65968880	1	*	3.92852	5.61536	16.0908	-10.4755	Ctrl	8.54715e-05	0.0464319	chr14	65966303	65970302	4000	+	ENSMUST00000144619.1	12759	Clu	mm10_genes_1to5kb
chr14	65968880	65968880	1	*	3.92852	5.61536	16.0908	-10.4755	Ctrl	8.54715e-05	0.0464319	chr14	65968689	65971731	3043	+	ENSMUST00000022616.13	12759	Clu	mm10_genes_introns
chr14	65968880	65968880	1	*	3.92852	5.61536	16.0908	-10.4755	Ctrl	8.54715e-05	0.0464319	chr14	65968689	65971731	3043	+	ENSMUST00000138665.1	12759	Clu	mm10_genes_introns
chr14	65968880	65968880	1	*	3.92852	5.61536	16.0908	-10.4755	Ctrl	8.54715e-05	0.0464319	chr14	65968689	65971731	3043	+	ENSMUST00000146990.1	12759	Clu	mm10_genes_introns
chr14	65968880	65968880	1	*	3.92852	5.61536	16.0908	-10.4755	Ctrl	8.54715e-05	0.0464319	chr14	65957965	66040939	82975	*	NA	NA	NA	mm10_cpg_inter
chr12	100916846	100916846	1	*	3.94175	75.5854	86.0333	-10.4479	Ctrl	8.08898e-05	0.0448244	chr12	100916578	100916870	293	-	ENSMUST00000068411.4	68339	Ccdc88c	mm10_genes_exons
chr12	100916846	100916846	1	*	3.94175	75.5854	86.0333	-10.4479	Ctrl	8.08898e-05	0.0448244	chr12	100916578	100916870	293	-	ENSMUST00000085096.9	68339	Ccdc88c	mm10_genes_exons
chr12	100916846	100916846	1	*	3.94175	75.5854	86.0333	-10.4479	Ctrl	8.08898e-05	0.0448244	chr12	100912252	101024440	112189	*	NA	NA	NA	mm10_cpg_inter
chr16	90063688	90063688	1	*	4.00727	87.072	97.5	-10.428	Ctrl	6.14249e-05	0.0375563	chr16	89956108	90066520	110413	-	ENSMUST00000114124.8	21844	Tiam1	mm10_genes_introns
chr16	90063688	90063688	1	*	4.00727	87.072	97.5	-10.428	Ctrl	6.14249e-05	0.0375563	chr16	90015736	90138401	122666	*	NA	NA	NA	mm10_cpg_inter
chr12	69402788	69402788	1	*	4.67265	88.3052	98.7179	-10.4127	Ctrl	2.9734e-06	0.00486072	chr12	69377137	69578644	201508	*	NA	NA	NA	mm10_cpg_inter
chr17	28161569	28161569	1	*	4.8166	0	10.3797	-10.3797	Ctrl	1.46025e-06	0.00294994	chr17	28160809	28164808	4000	+	ENSMUST00000142170.2	268935	Scube3	mm10_genes_1to5kb
chr17	28161569	28161569	1	*	4.8166	0	10.3797	-10.3797	Ctrl	1.46025e-06	0.00294994	chr17	28160929	28162315	1387	+	ENSMUST00000043503.10	268935	Scube3	mm10_genes_introns
chr17	28161569	28161569	1	*	4.8166	0	10.3797	-10.3797	Ctrl	1.46025e-06	0.00294994	chr17	28160929	28162315	1387	+	ENSMUST00000233905.1	268935	Scube3	mm10_genes_introns
chr17	28161569	28161569	1	*	4.8166	0	10.3797	-10.3797	Ctrl	1.46025e-06	0.00294994	chr17	28160929	28162315	1387	+	ENSMUST00000132670.2	268935	Scube3	mm10_genes_introns
chr17	28161569	28161569	1	*	4.8166	0	10.3797	-10.3797	Ctrl	1.46025e-06	0.00294994	chr17	28160929	28162315	1387	+	ENSMUST00000137147.8	268935	Scube3	mm10_genes_introns
chr17	28161569	28161569	1	*	4.8166	0	10.3797	-10.3797	Ctrl	1.46025e-06	0.00294994	chr17	28160929	28162315	1387	+	ENSMUST00000232984.1	268935	Scube3	mm10_genes_introns
chr17	28161569	28161569	1	*	4.8166	0	10.3797	-10.3797	Ctrl	1.46025e-06	0.00294994	chr17	28160929	28162315	1387	+	ENSMUST00000148342.7	268935	Scube3	mm10_genes_introns
chr17	28161569	28161569	1	*	4.8166	0	10.3797	-10.3797	Ctrl	1.46025e-06	0.00294994	chr17	28146824	28172932	26109	*	NA	NA	NA	mm10_cpg_inter
chr8	24804255	24804255	1	*	3.93361	84.1684	94.5419	-10.3735	Ctrl	8.36804e-05	0.0457591	chr8	24792031	24804357	12327	-	ENSMUST00000132180.7	11499	Adam5	mm10_genes_introns
chr8	24804255	24804255	1	*	3.93361	84.1684	94.5419	-10.3735	Ctrl	8.36804e-05	0.0457591	chr8	24792031	24804357	12327	-	ENSMUST00000050300.14	11499	Adam5	mm10_genes_introns
chr8	24804255	24804255	1	*	3.93361	84.1684	94.5419	-10.3735	Ctrl	8.36804e-05	0.0457591	chr8	24727431	24815089	87659	-	ENSMUST00000130939.1	11499	Adam5	mm10_genes_introns
chr8	24804255	24804255	1	*	3.93361	84.1684	94.5419	-10.3735	Ctrl	8.36804e-05	0.0457591	chr8	24792031	24804357	12327	-	ENSMUST00000209935.1	11499	Adam5	mm10_genes_introns
chr8	24804255	24804255	1	*	3.93361	84.1684	94.5419	-10.3735	Ctrl	8.36804e-05	0.0457591	chr8	24792031	24804357	12327	-	ENSMUST00000118419.1	11499	Adam5	mm10_genes_introns
chr8	24804255	24804255	1	*	3.93361	84.1684	94.5419	-10.3735	Ctrl	8.36804e-05	0.0457591	chr8	23673856	25012509	1338654	*	NA	NA	NA	mm10_cpg_inter
chr5	138997386	138997386	1	*	5.20914	1.92681	12.2973	-10.3705	Ctrl	1.89722e-07	0.000673458	chr5	138997371	138998370	1000	-	ENSMUST00000110896.1	18590	Pdgfa	mm10_genes_promoters
chr5	138997386	138997386	1	*	5.20914	1.92681	12.2973	-10.3705	Ctrl	1.89722e-07	0.000673458	chr5	138996038	139000037	4000	-	ENSMUST00000076095.13	18590	Pdgfa	mm10_genes_1to5kb
chr5	138997386	138997386	1	*	5.20914	1.92681	12.2973	-10.3705	Ctrl	1.89722e-07	0.000673458	chr5	138995954	138999953	4000	-	ENSMUST00000046901.13	18590	Pdgfa	mm10_genes_1to5kb
chr5	138997386	138997386	1	*	5.20914	1.92681	12.2973	-10.3705	Ctrl	1.89722e-07	0.000673458	chr5	138997088	139001087	4000	-	ENSMUST00000110897.7	18590	Pdgfa	mm10_genes_1to5kb
chr5	138997386	138997386	1	*	5.20914	1.92681	12.2973	-10.3705	Ctrl	1.89722e-07	0.000673458	chr5	138995282	138999281	4000	-	ENSMUST00000144934.7	18590	Pdgfa	mm10_genes_1to5kb
chr5	138997386	138997386	1	*	5.20914	1.92681	12.2973	-10.3705	Ctrl	1.89722e-07	0.000673458	chr5	138995485	138999484	4000	-	ENSMUST00000124080.7	18590	Pdgfa	mm10_genes_1to5kb
chr5	138997386	138997386	1	*	5.20914	1.92681	12.2973	-10.3705	Ctrl	1.89722e-07	0.000673458	chr5	138997002	139001001	4000	-	ENSMUST00000132051.1	18590	Pdgfa	mm10_genes_1to5kb
chr5	138997386	138997386	1	*	5.20914	1.92681	12.2973	-10.3705	Ctrl	1.89722e-07	0.000673458	chr5	138995056	139000576	5521	+	ENSMUST00000100518.2	NA	NA	mm10_genes_exons
chr5	138997386	138997386	1	*	5.20914	1.92681	12.2973	-10.3705	Ctrl	1.89722e-07	0.000673458	chr5	138995056	139000577	5522	+	ENSMUST00000187923.1	NA	NA	mm10_genes_exons
chr5	138997386	138997386	1	*	5.20914	1.92681	12.2973	-10.3705	Ctrl	1.89722e-07	0.000673458	chr5	138997216	138997731	516	*	NA	NA	NA	mm10_cpg_islands
chr4	85460320	85460320	1	*	5.53175	87.0052	97.3479	-10.3426	Ctrl	3.17048e-08	0.000172763	chr4	85381509	85636800	255292	+	ENSMUST00000107189.7	20404	Sh3gl2	mm10_genes_introns
chr4	85460320	85460320	1	*	5.53175	87.0052	97.3479	-10.3426	Ctrl	3.17048e-08	0.000172763	chr4	85210131	85510185	300055	*	NA	NA	NA	mm10_cpg_inter
chr1	33746949	33746949	1	*	4.08783	80.962	91.2938	-10.3318	Ctrl	4.35432e-05	0.0301887	chr1	33743007	33747006	4000	+	ENSMUST00000195310.1	NA	NA	mm10_genes_1to5kb
chr1	33746949	33746949	1	*	4.08783	80.962	91.2938	-10.3318	Ctrl	4.35432e-05	0.0301887	chr1	33745484	33747016	1533	-	ENSMUST00000044691.8	213539	Bag2	mm10_genes_exons
chr1	33746949	33746949	1	*	4.08783	80.962	91.2938	-10.3318	Ctrl	4.35432e-05	0.0301887	chr1	33746739	33747016	278	-	ENSMUST00000155484.1	213539	Bag2	mm10_genes_exons
chr1	33746949	33746949	1	*	4.08783	80.962	91.2938	-10.3318	Ctrl	4.35432e-05	0.0301887	chr1	33746802	33747016	215	-	ENSMUST00000187602.1	213539	Bag2	mm10_genes_exons
chr1	33746949	33746949	1	*	4.08783	80.962	91.2938	-10.3318	Ctrl	4.35432e-05	0.0301887	chr1	33746802	33746955	154	-	ENSMUST00000187602.1	213539	Bag2	mm10_genes_3UTRs
chr1	33746949	33746949	1	*	4.08783	80.962	91.2938	-10.3318	Ctrl	4.35432e-05	0.0301887	chr1	33724451	33753610	29160	*	NA	NA	NA	mm10_cpg_inter
chr11	62616651	62616651	1	*	4.03762	82.8563	93.1735	-10.3172	Ctrl	5.39971e-05	0.0346512	chr11	62609316	62620433	11118	-	ENSMUST00000057194.8	192976	Lrrc75a	mm10_genes_introns
chr11	62616651	62616651	1	*	4.03762	82.8563	93.1735	-10.3172	Ctrl	5.39971e-05	0.0346512	chr11	62606247	62620433	14187	-	ENSMUST00000128705.7	192976	Lrrc75a	mm10_genes_introns
chr11	62616651	62616651	1	*	4.03762	82.8563	93.1735	-10.3172	Ctrl	5.39971e-05	0.0346512	chr11	62609316	62620433	11118	-	ENSMUST00000143262.1	192976	Lrrc75a	mm10_genes_introns
chr11	62616651	62616651	1	*	4.03762	82.8563	93.1735	-10.3172	Ctrl	5.39971e-05	0.0346512	chr11	62607172	62644020	36849	*	NA	NA	NA	mm10_cpg_inter
chr5	20704052	20704052	1	*	4.98609	89.1704	99.4737	-10.3033	Ctrl	6.16129e-07	0.00159808	chr5	20702070	20704773	2704	+	ENSMUST00000197443.4	50791	Magi2	mm10_genes_exons
chr5	20704052	20704052	1	*	4.98609	89.1704	99.4737	-10.3033	Ctrl	6.16129e-07	0.00159808	chr5	20702070	20704792	2723	+	ENSMUST00000101558.9	50791	Magi2	mm10_genes_exons
chr5	20704052	20704052	1	*	4.98609	89.1704	99.4737	-10.3033	Ctrl	6.16129e-07	0.00159808	chr5	20702480	20705372	2893	+	ENSMUST00000101556.4	NA	NA	mm10_genes_introns
chr5	20704052	20704052	1	*	4.98609	89.1704	99.4737	-10.3033	Ctrl	6.16129e-07	0.00159808	chr5	20702480	20705372	2893	+	ENSMUST00000189302.2	NA	NA	mm10_genes_introns
chr5	20704052	20704052	1	*	4.98609	89.1704	99.4737	-10.3033	Ctrl	6.16129e-07	0.00159808	chr5	20702633	20704773	2141	+	ENSMUST00000197443.4	50791	Magi2	mm10_genes_3UTRs
chr5	20704052	20704052	1	*	4.98609	89.1704	99.4737	-10.3033	Ctrl	6.16129e-07	0.00159808	chr5	20702127	20704792	2666	+	ENSMUST00000101558.9	50791	Magi2	mm10_genes_3UTRs
chr5	20704052	20704052	1	*	4.98609	89.1704	99.4737	-10.3033	Ctrl	6.16129e-07	0.00159808	chr5	20702803	20704802	2000	*	NA	NA	NA	mm10_cpg_shores
chr1	187605708	187605708	1	*	4.05023	2.62279	12.9117	-10.2889	Ctrl	5.1168e-05	0.0335822	chr1	187603791	187607790	4000	+	ENSMUST00000127489.7	26381	Esrrg	mm10_genes_1to5kb
chr1	187605708	187605708	1	*	4.05023	2.62279	12.9117	-10.2889	Ctrl	5.1168e-05	0.0335822	chr1	187604029	187608028	4000	+	ENSMUST00000110939.7	26381	Esrrg	mm10_genes_1to5kb
chr1	187605708	187605708	1	*	4.05023	2.62279	12.9117	-10.2889	Ctrl	5.1168e-05	0.0335822	chr1	187604696	187608695	4000	+	ENSMUST00000152927.1	26381	Esrrg	mm10_genes_1to5kb
chr1	187605708	187605708	1	*	4.05023	2.62279	12.9117	-10.2889	Ctrl	5.1168e-05	0.0335822	chr1	187605313	187607312	2000	*	NA	NA	NA	mm10_cpg_shores
chr9	87176381	87176381	1	*	4.90312	87.8899	98.1762	-10.2863	Ctrl	9.43265e-07	0.0021622	chr9	87175894	87182440	6547	+	ENSMUST00000049457.13	244958	Mrap2	mm10_genes_introns
chr9	87176381	87176381	1	*	4.90312	87.8899	98.1762	-10.2863	Ctrl	9.43265e-07	0.0021622	chr9	87175894	87182440	6547	+	ENSMUST00000113149.7	244958	Mrap2	mm10_genes_introns
chr9	87176381	87176381	1	*	4.90312	87.8899	98.1762	-10.2863	Ctrl	9.43265e-07	0.0021622	chr9	87175894	87182440	6547	+	ENSMUST00000179313.2	244958	Mrap2	mm10_genes_introns
chr9	87176381	87176381	1	*	4.90312	87.8899	98.1762	-10.2863	Ctrl	9.43265e-07	0.0021622	chr9	87026356	87251276	224921	*	NA	NA	NA	mm10_cpg_inter
chr4	141038858	141038858	1	*	4.60868	86.9897	97.2287	-10.239	Ctrl	4.05228e-06	0.00600782	chr4	141038031	141040959	2929	-	ENSMUST00000102491.9	230872	Crocc	mm10_genes_introns
chr4	141038858	141038858	1	*	4.60868	86.9897	97.2287	-10.239	Ctrl	4.05228e-06	0.00600782	chr4	141038031	141040959	2929	-	ENSMUST00000097816.8	230872	Crocc	mm10_genes_introns
chr4	141038858	141038858	1	*	4.60868	86.9897	97.2287	-10.239	Ctrl	4.05228e-06	0.00600782	chr4	141038031	141040959	2929	-	ENSMUST00000040222.13	230872	Crocc	mm10_genes_introns
chr4	141038858	141038858	1	*	4.60868	86.9897	97.2287	-10.239	Ctrl	4.05228e-06	0.00600782	chr4	141038031	141040959	2929	-	ENSMUST00000168157.7	230872	Crocc	mm10_genes_introns
chr4	141038858	141038858	1	*	4.60868	86.9897	97.2287	-10.239	Ctrl	4.05228e-06	0.00600782	chr4	141029507	141056104	26598	*	NA	NA	NA	mm10_cpg_inter
chr1	138652856	138652856	1	*	3.98213	88.727	98.9038	-10.1768	Ctrl	6.8299e-05	0.0401774	chr1	138640581	138653654	13074	-	ENSMUST00000190707.6	545363	Gm5833	mm10_genes_introns
chr1	138652856	138652856	1	*	3.98213	88.727	98.9038	-10.1768	Ctrl	6.8299e-05	0.0401774	chr1	138623865	138837497	213633	*	NA	NA	NA	mm10_cpg_inter
chr10	118793115	118793115	1	*	8.8422	89.4351	99.5613	-10.1262	Ctrl	9.38534e-19	3.88678e-13	chr10	118146297	118863981	717685	*	NA	NA	NA	mm10_cpg_inter
chr12	86141741	86141741	1	*	4.54153	89.3152	99.4253	-10.1101	Ctrl	5.58483e-06	0.00752559	chr12	86140096	86161148	21053	+	ENSMUST00000054565.7	76411	Ift43	mm10_genes_introns
chr12	86141741	86141741	1	*	4.54153	89.3152	99.4253	-10.1101	Ctrl	5.58483e-06	0.00752559	chr12	86140096	86161148	21053	+	ENSMUST00000222821.1	76411	Ift43	mm10_genes_introns
chr12	86141741	86141741	1	*	4.54153	89.3152	99.4253	-10.1101	Ctrl	5.58483e-06	0.00752559	chr12	86140096	86161148	21053	+	ENSMUST00000222905.1	76411	Ift43	mm10_genes_introns
chr12	86141741	86141741	1	*	4.54153	89.3152	99.4253	-10.1101	Ctrl	5.58483e-06	0.00752559	chr12	86140096	86161148	21053	+	ENSMUST00000223269.1	76411	Ift43	mm10_genes_introns
chr12	86141741	86141741	1	*	4.54153	89.3152	99.4253	-10.1101	Ctrl	5.58483e-06	0.00752559	chr12	86140096	86161148	21053	+	ENSMUST00000221161.1	76411	Ift43	mm10_genes_introns
chr12	86141741	86141741	1	*	4.54153	89.3152	99.4253	-10.1101	Ctrl	5.58483e-06	0.00752559	chr12	86140096	86161148	21053	+	ENSMUST00000220711.1	76411	Ift43	mm10_genes_introns
chr12	86141741	86141741	1	*	4.54153	89.3152	99.4253	-10.1101	Ctrl	5.58483e-06	0.00752559	chr12	86086848	86210336	123489	*	NA	NA	NA	mm10_cpg_inter
chr19	6387834	6387834	1	*	4.01383	89.3574	99.459	-10.1017	Ctrl	5.97422e-05	0.0370009	chr19	6387711	6391710	4000	+	ENSMUST00000142755.1	19309	Pygm	mm10_genes_1to5kb
chr19	6387834	6387834	1	*	4.01383	89.3574	99.459	-10.1017	Ctrl	5.97422e-05	0.0370009	chr19	6386506	6388062	1557	+	ENSMUST00000035269.14	19309	Pygm	mm10_genes_introns
chr19	6387834	6387834	1	*	4.01383	89.3574	99.459	-10.1017	Ctrl	5.97422e-05	0.0370009	chr19	6386506	6388062	1557	+	ENSMUST00000113483.1	19309	Pygm	mm10_genes_introns
chr19	6387834	6387834	1	*	4.01383	89.3574	99.459	-10.1017	Ctrl	5.97422e-05	0.0370009	chr19	6379856	6394553	14698	*	NA	NA	NA	mm10_cpg_inter
chr13	51834041	51834041	1	*	4.66362	69.5522	79.6376	-10.0854	Ctrl	3.10691e-06	0.00498711	chr13	51797704	51841656	43953	*	NA	NA	NA	mm10_cpg_inter
chr18	65584862	65584862	1	*	4.17991	2.97402	13.0508	-10.0768	Ctrl	2.91623e-05	0.0228937	chr18	65583007	65622983	39977	+	ENSMUST00000049016.11	328977	Zfp532	mm10_genes_introns
chr18	65584862	65584862	1	*	4.17991	2.97402	13.0508	-10.0768	Ctrl	2.91623e-05	0.0228937	chr18	65580511	65622983	42473	+	ENSMUST00000183236.1	328977	Zfp532	mm10_genes_introns
chr18	65584862	65584862	1	*	4.17991	2.97402	13.0508	-10.0768	Ctrl	2.91623e-05	0.0228937	chr18	65583007	65605331	22325	+	ENSMUST00000182140.7	328977	Zfp532	mm10_genes_introns
chr18	65584862	65584862	1	*	4.17991	2.97402	13.0508	-10.0768	Ctrl	2.91623e-05	0.0228937	chr18	65583007	65622983	39977	+	ENSMUST00000182319.7	328977	Zfp532	mm10_genes_introns
chr18	65584862	65584862	1	*	4.17991	2.97402	13.0508	-10.0768	Ctrl	2.91623e-05	0.0228937	chr18	65583007	65622983	39977	+	ENSMUST00000182979.7	328977	Zfp532	mm10_genes_introns
chr18	65584862	65584862	1	*	4.17991	2.97402	13.0508	-10.0768	Ctrl	2.91623e-05	0.0228937	chr18	65583007	65622983	39977	+	ENSMUST00000182684.7	328977	Zfp532	mm10_genes_introns
chr18	65584862	65584862	1	*	4.17991	2.97402	13.0508	-10.0768	Ctrl	2.91623e-05	0.0228937	chr18	65583007	65599719	16713	+	ENSMUST00000183319.7	328977	Zfp532	mm10_genes_introns
chr18	65584862	65584862	1	*	4.17991	2.97402	13.0508	-10.0768	Ctrl	2.91623e-05	0.0228937	chr18	65583007	65622983	39977	+	ENSMUST00000182478.7	328977	Zfp532	mm10_genes_introns
chr18	65584862	65584862	1	*	4.17991	2.97402	13.0508	-10.0768	Ctrl	2.91623e-05	0.0228937	chr18	65583007	65622983	39977	+	ENSMUST00000169679.7	328977	Zfp532	mm10_genes_introns
chr18	65584862	65584862	1	*	4.17991	2.97402	13.0508	-10.0768	Ctrl	2.91623e-05	0.0228937	chr18	65583007	65622983	39977	+	ENSMUST00000183326.1	328977	Zfp532	mm10_genes_introns
chr18	65584862	65584862	1	*	4.17991	2.97402	13.0508	-10.0768	Ctrl	2.91623e-05	0.0228937	chr18	65583007	65622983	39977	+	ENSMUST00000182852.1	328977	Zfp532	mm10_genes_introns
chr18	65584862	65584862	1	*	4.17991	2.97402	13.0508	-10.0768	Ctrl	2.91623e-05	0.0228937	chr18	65583508	65622983	39476	+	ENSMUST00000182655.1	328977	Zfp532	mm10_genes_introns
chr18	65584862	65584862	1	*	4.17991	2.97402	13.0508	-10.0768	Ctrl	2.91623e-05	0.0228937	chr18	65584049	65622983	38935	+	ENSMUST00000182973.1	328977	Zfp532	mm10_genes_introns
chr18	65584862	65584862	1	*	4.17991	2.97402	13.0508	-10.0768	Ctrl	2.91623e-05	0.0228937	chr18	65583419	65585418	2000	*	NA	NA	NA	mm10_cpg_shelves
chr14	43308223	43308223	1	*	5.015	62.6448	72.7044	-10.0595	Ctrl	5.30334e-07	0.00143548	chr14	43126403	44854991	1728589	*	NA	NA	NA	mm10_cpg_inter
chr2	112053669	112053669	1	*	4.00412	86.4779	96.5144	-10.0364	Ctrl	6.22486e-05	0.0379106	chr2	112051237	112055236	4000	-	ENSMUST00000213961.2	NA	NA	mm10_genes_1to5kb
chr2	112053669	112053669	1	*	4.00412	86.4779	96.5144	-10.0364	Ctrl	6.22486e-05	0.0379106	chr2	112051187	112055186	4000	-	ENSMUST00000213582.1	NA	NA	mm10_genes_1to5kb
chr2	112053669	112053669	1	*	4.00412	86.4779	96.5144	-10.0364	Ctrl	6.22486e-05	0.0379106	chr2	112051239	112055238	4000	-	ENSMUST00000215531.1	NA	NA	mm10_genes_1to5kb
chr2	112053669	112053669	1	*	4.00412	86.4779	96.5144	-10.0364	Ctrl	6.22486e-05	0.0379106	chr2	110022039	112235249	2213211	*	NA	NA	NA	mm10_cpg_inter
chr9	110247286	110247286	1	*	4.21972	81.8634	91.8964	-10.033	Ctrl	2.44602e-05	0.0204038	chr9	110246295	110247390	1096	+	ENSMUST00000035058.9	29873	Cspg5	mm10_genes_exons
chr9	110247286	110247286	1	*	4.21972	81.8634	91.8964	-10.033	Ctrl	2.44602e-05	0.0204038	chr9	110246295	110247390	1096	+	ENSMUST00000196060.4	29873	Cspg5	mm10_genes_exons
chr9	110247286	110247286	1	*	4.21972	81.8634	91.8964	-10.033	Ctrl	2.44602e-05	0.0204038	chr9	110246295	110247605	1311	+	ENSMUST00000196176.1	29873	Cspg5	mm10_genes_exons
chr9	110247286	110247286	1	*	4.21972	81.8634	91.8964	-10.033	Ctrl	2.44602e-05	0.0204038	chr9	110246295	110247390	1096	+	ENSMUST00000197850.4	29873	Cspg5	mm10_genes_exons
chr9	110247286	110247286	1	*	4.21972	81.8634	91.8964	-10.033	Ctrl	2.44602e-05	0.0204038	chr9	110246065	110247390	1326	+	ENSMUST00000199736.1	29873	Cspg5	mm10_genes_exons
[truncated: 3,260 more rows]

## Sheet: Table S3
Table S3: DMCs in 5 month female hearts
seqnames	start	end	width	strand	stat	meth.Lead	meth.Ctrl	meth.diff	hyper.direction	pvalue	fdr	annot.seqnames	annot.start	annot.end	annot.width	annot.strand	annot.tx_id	annot.gene_id	annot.symbol	annot.type
chr19	37685435	37685435	1	*	7.44129	9.09091	77.2021	-68.1112	Ctrl	9.97078e-14	7.33388e-09	chr19	37684581	37685580	1000	+	ENSMUST00000073391.4	546726	Cyp26c1	mm10_genes_promoters
chr19	37685435	37685435	1	*	7.44129	9.09091	77.2021	-68.1112	Ctrl	9.97078e-14	7.33388e-09	chr19	37684442	37686441	2000	*	NA	NA	NA	mm10_cpg_shores
chr5	119687886	119687886	1	*	4.2409	20.3125	73.6138	-53.3013	Ctrl	2.22628e-05	0.0204489	chr5	119686055	119688223	2169	-	ENSMUST00000135385.1	433944	Tbx3os2	mm10_genes_introns
chr5	119687886	119687886	1	*	4.2409	20.3125	73.6138	-53.3013	Ctrl	2.22628e-05	0.0204489	chr5	119686955	119792509	105555	*	NA	NA	NA	mm10_cpg_inter
chr15	73723726	73723726	1	*	7.22457	14.375	60.348	-45.973	Ctrl	5.02685e-13	2.47302e-08	chr15	73719798	73723797	4000	+	ENSMUST00000230177.1	19245	Ptp4a3	mm10_genes_1to5kb
chr15	73723726	73723726	1	*	7.22457	14.375	60.348	-45.973	Ctrl	5.02685e-13	2.47302e-08	chr15	73719930	73723929	4000	+	ENSMUST00000163582.8	19245	Ptp4a3	mm10_genes_1to5kb
chr15	73723726	73723726	1	*	7.22457	14.375	60.348	-45.973	Ctrl	5.02685e-13	2.47302e-08	chr15	73723516	73753755	30240	+	ENSMUST00000230864.1	19245	Ptp4a3	mm10_genes_introns
chr15	73723726	73723726	1	*	7.22457	14.375	60.348	-45.973	Ctrl	5.02685e-13	2.47302e-08	chr15	73723516	73751128	27613	+	ENSMUST00000165541.7	19245	Ptp4a3	mm10_genes_introns
chr15	73723726	73723726	1	*	7.22457	14.375	60.348	-45.973	Ctrl	5.02685e-13	2.47302e-08	chr15	73723516	73753755	30240	+	ENSMUST00000167582.7	19245	Ptp4a3	mm10_genes_introns
chr15	73723726	73723726	1	*	7.22457	14.375	60.348	-45.973	Ctrl	5.02685e-13	2.47302e-08	chr15	73723516	73751128	27613	+	ENSMUST00000230044.1	19245	Ptp4a3	mm10_genes_introns
chr15	73723726	73723726	1	*	7.22457	14.375	60.348	-45.973	Ctrl	5.02685e-13	2.47302e-08	chr15	73700111	73744194	44084	*	NA	NA	NA	mm10_cpg_inter
chr17	76107125	76107125	1	*	4.27494	39.1588	84.9025	-45.7437	Ctrl	1.91187e-05	0.0183418	chr17	75556007	78195716	2639710	*	NA	NA	NA	mm10_cpg_inter
chr17	5507498	5507498	1	*	4.10932	13.3275	58.3764	-45.0489	Ctrl	3.9683e-05	0.0290972	chr17	5493692	5647902	154211	+	ENSMUST00000089185.5	224454	Zdhhc14	mm10_genes_introns
chr17	5507498	5507498	1	*	4.10932	13.3275	58.3764	-45.0489	Ctrl	3.9683e-05	0.0290972	chr17	5497334	5836931	339598	*	NA	NA	NA	mm10_cpg_inter
chr12	104471048	104471048	1	*	3.92557	18.4186	60.9444	-42.5258	Ctrl	8.65243e-05	0.0469961	chr12	104468331	104472330	4000	+	ENSMUST00000232932.1	NA	NA	mm10_genes_1to5kb
chr12	104471048	104471048	1	*	3.92557	18.4186	60.9444	-42.5258	Ctrl	8.65243e-05	0.0469961	chr12	104469488	104473487	4000	+	ENSMUST00000224847.1	NA	NA	mm10_genes_1to5kb
chr12	104471048	104471048	1	*	3.92557	18.4186	60.9444	-42.5258	Ctrl	8.65243e-05	0.0469961	chr12	104469917	104471916	2000	*	NA	NA	NA	mm10_cpg_shores
chr12	104471092	104471092	1	*	5.69564	25.9879	68.1836	-42.1957	Ctrl	1.22909e-08	0.000101454	chr12	104468331	104472330	4000	+	ENSMUST00000232932.1	NA	NA	mm10_genes_1to5kb
chr12	104471092	104471092	1	*	5.69564	25.9879	68.1836	-42.1957	Ctrl	1.22909e-08	0.000101454	chr12	104469488	104473487	4000	+	ENSMUST00000224847.1	NA	NA	mm10_genes_1to5kb
chr12	104471092	104471092	1	*	5.69564	25.9879	68.1836	-42.1957	Ctrl	1.22909e-08	0.000101454	chr12	104469917	104471916	2000	*	NA	NA	NA	mm10_cpg_shores
chr1	70455889	70455889	1	*	4.47985	35.1621	76.3914	-41.2293	Ctrl	7.46954e-06	0.0100843	chr1	70381406	70461065	79660	+	ENSMUST00000065425.11	66722	Spag16	mm10_genes_introns
chr1	70455889	70455889	1	*	4.47985	35.1621	76.3914	-41.2293	Ctrl	7.46954e-06	0.0100843	chr1	70381406	70461065	79660	+	ENSMUST00000161310.7	66722	Spag16	mm10_genes_introns
chr1	70455889	70455889	1	*	4.47985	35.1621	76.3914	-41.2293	Ctrl	7.46954e-06	0.0100843	chr1	69831203	71098403	1267201	*	NA	NA	NA	mm10_cpg_inter
chr5	124782320	124782320	1	*	4.23091	49.7945	89.4535	-39.6591	Ctrl	2.32745e-05	0.0210924	chr5	124781553	124785552	4000	+	ENSMUST00000198055.1	NA	NA	mm10_genes_1to5kb
chr5	124782320	124782320	1	*	4.23091	49.7945	89.4535	-39.6591	Ctrl	2.32745e-05	0.0210924	chr5	124782268	124782414	147	+	ENSMUST00000141137.6	56087	Dnah10	mm10_genes_exons
chr5	124782320	124782320	1	*	4.23091	49.7945	89.4535	-39.6591	Ctrl	2.32745e-05	0.0210924	chr5	124782268	124782414	147	+	ENSMUST00000058440.11	56087	Dnah10	mm10_genes_exons
chr5	124782320	124782320	1	*	4.23091	49.7945	89.4535	-39.6591	Ctrl	2.32745e-05	0.0210924	chr5	124729343	124857632	128290	*	NA	NA	NA	mm10_cpg_inter
chr6	101272100	101272100	1	*	3.90621	12.7206	52.0613	-39.3407	Ctrl	9.37538e-05	0.0492622	chr6	101172448	101354393	181946	-	ENSMUST00000075994.10	55983	Pdzrn3	mm10_genes_introns
chr6	101272100	101272100	1	*	3.90621	12.7206	52.0613	-39.3407	Ctrl	9.37538e-05	0.0492622	chr6	101172448	101354393	181946	-	ENSMUST00000124884.3	55983	Pdzrn3	mm10_genes_introns
chr6	101272100	101272100	1	*	3.90621	12.7206	52.0613	-39.3407	Ctrl	9.37538e-05	0.0492622	chr6	101180127	101354393	174267	-	ENSMUST00000151175.2	55983	Pdzrn3	mm10_genes_introns
chr6	101272100	101272100	1	*	3.90621	12.7206	52.0613	-39.3407	Ctrl	9.37538e-05	0.0492622	chr6	100838337	101373169	534833	*	NA	NA	NA	mm10_cpg_inter
chr11	99978690	99978690	1	*	4.05817	48.2679	87.5048	-39.2369	Ctrl	4.94577e-05	0.0333271	chr11	99978025	99979053	1029	-	ENSMUST00000105051.1	NA	NA	mm10_genes_exons
chr11	99978690	99978690	1	*	4.05817	48.2679	87.5048	-39.2369	Ctrl	4.94577e-05	0.0333271	chr11	99936747	100141309	204563	*	NA	NA	NA	mm10_cpg_inter
chr7	97749250	97749250	1	*	4.06704	48.6875	87.855	-39.1674	Ctrl	4.76138e-05	0.0326061	chr7	97742410	97784273	41864	*	NA	NA	NA	mm10_cpg_inter
chr5	13839252	13839252	1	*	4.15145	37.7736	76.4341	-38.6605	Ctrl	3.30372e-05	0.0259633	chr5	13838233	13839535	1303	-	ENSMUST00000199133.1	NA	NA	mm10_genes_exons
chr5	13839252	13839252	1	*	4.15145	37.7736	76.4341	-38.6605	Ctrl	3.30372e-05	0.0259633	chr5	12387584	14021264	1633681	*	NA	NA	NA	mm10_cpg_inter
chr5	148333440	148333440	1	*	4.33217	26.7536	64.8156	-38.062	Ctrl	1.4765e-05	0.015601	chr5	148332544	148333889	1346	-	ENSMUST00000048116.14	11987	Slc7a1	mm10_genes_introns
chr5	148333440	148333440	1	*	4.33217	26.7536	64.8156	-38.062	Ctrl	1.4765e-05	0.015601	chr5	147962007	148395217	433211	*	NA	NA	NA	mm10_cpg_inter
chr6	59474000	59474000	1	*	4.90422	55.7289	93.3536	-37.6248	Ctrl	9.38013e-07	0.00236893	chr6	59430441	61176108	1745668	*	NA	NA	NA	mm10_cpg_inter
chr15	83357162	83357162	1	*	4.39073	23.842	60.9112	-37.0692	Ctrl	1.12971e-05	0.0131066	chr15	83353847	83358037	4191	-	ENSMUST00000178628.8	69291	1700001L05Rik	mm10_genes_exons
chr15	83357162	83357162	1	*	4.39073	23.842	60.9112	-37.0692	Ctrl	1.12971e-05	0.0131066	chr15	83354540	83362862	8323	*	NA	NA	NA	mm10_cpg_inter
chr4	134074205	134074205	1	*	6.56051	59.1397	95.3299	-36.1902	Ctrl	5.36229e-11	1.33544e-06	chr4	134073838	134077837	4000	+	ENSMUST00000149504.1	230806	Crybg2	mm10_genes_1to5kb
chr4	134074205	134074205	1	*	6.56051	59.1397	95.3299	-36.1902	Ctrl	5.36229e-11	1.33544e-06	chr4	134073919	134077918	4000	+	ENSMUST00000149956.1	230806	Crybg2	mm10_genes_1to5kb
chr4	134074205	134074205	1	*	6.56051	59.1397	95.3299	-36.1902	Ctrl	5.36229e-11	1.33544e-06	chr4	134072430	134074935	2506	+	ENSMUST00000227683.1	230806	Crybg2	mm10_genes_exons
chr4	134074205	134074205	1	*	6.56051	59.1397	95.3299	-36.1902	Ctrl	5.36229e-11	1.33544e-06	chr4	134072430	134074935	2506	+	ENSMUST00000121391.7	230806	Crybg2	mm10_genes_exons
chr4	134074205	134074205	1	*	6.56051	59.1397	95.3299	-36.1902	Ctrl	5.36229e-11	1.33544e-06	chr4	134073114	134075113	2000	*	NA	NA	NA	mm10_cpg_shores
chr8	122664792	122664792	1	*	3.92278	13.0407	48.2567	-35.2159	Ctrl	8.75346e-05	0.0473228	chr8	119910940	124295357	4384418	+	ENSMUST00000127664.1	108148	Galnt2	mm10_genes_introns
chr8	122664792	122664792	1	*	3.92278	13.0407	48.2567	-35.2159	Ctrl	8.75346e-05	0.0473228	chr8	122650477	122698814	48338	-	ENSMUST00000127984.8	12398	Cbfa2t3	mm10_genes_introns
chr8	122664792	122664792	1	*	3.92278	13.0407	48.2567	-35.2159	Ctrl	8.75346e-05	0.0473228	chr8	122650477	122677861	27385	-	ENSMUST00000006525.13	12398	Cbfa2t3	mm10_genes_introns
chr8	122664792	122664792	1	*	3.92278	13.0407	48.2567	-35.2159	Ctrl	8.75346e-05	0.0473228	chr8	122650477	122677861	27385	-	ENSMUST00000064674.12	12398	Cbfa2t3	mm10_genes_introns
chr8	122664792	122664792	1	*	3.92278	13.0407	48.2567	-35.2159	Ctrl	8.75346e-05	0.0473228	chr8	122650477	122678637	28161	-	ENSMUST00000134045.1	12398	Cbfa2t3	mm10_genes_introns
chr8	122664792	122664792	1	*	3.92278	13.0407	48.2567	-35.2159	Ctrl	8.75346e-05	0.0473228	chr8	122643534	122677861	34328	-	ENSMUST00000147374.1	12398	Cbfa2t3	mm10_genes_introns
chr8	122664792	122664792	1	*	3.92278	13.0407	48.2567	-35.2159	Ctrl	8.75346e-05	0.0473228	chr8	122650477	122698814	48338	-	ENSMUST00000148630.1	12398	Cbfa2t3	mm10_genes_introns
chr8	122664792	122664792	1	*	3.92278	13.0407	48.2567	-35.2159	Ctrl	8.75346e-05	0.0473228	chr8	122634963	122673782	38820	*	NA	NA	NA	mm10_cpg_inter
chr16	33577092	33577092	1	*	3.91247	21.6218	56.8267	-35.2049	Ctrl	9.13578e-05	0.0485363	chr16	33551115	33590251	39137	+	ENSMUST00000121925.7	171286	Slc12a8	mm10_genes_introns
chr16	33577092	33577092	1	*	3.91247	21.6218	56.8267	-35.2049	Ctrl	9.13578e-05	0.0485363	chr16	33551115	33590251	39137	+	ENSMUST00000122427.7	171286	Slc12a8	mm10_genes_introns
chr16	33577092	33577092	1	*	3.91247	21.6218	56.8267	-35.2049	Ctrl	9.13578e-05	0.0485363	chr16	33551115	33590251	39137	+	ENSMUST00000059056.14	171286	Slc12a8	mm10_genes_introns
chr16	33577092	33577092	1	*	3.91247	21.6218	56.8267	-35.2049	Ctrl	9.13578e-05	0.0485363	chr16	33551115	33590251	39137	+	ENSMUST00000119173.7	171286	Slc12a8	mm10_genes_introns
chr16	33577092	33577092	1	*	3.91247	21.6218	56.8267	-35.2049	Ctrl	9.13578e-05	0.0485363	chr16	33577009	33579008	2000	*	NA	NA	NA	mm10_cpg_shores
chr17	79728691	79728691	1	*	7.54267	0	35.1098	-35.1098	Ctrl	4.6046e-14	4.04516e-09	chr17	79720133	79891031	170899	*	NA	NA	NA	mm10_cpg_inter
chr6	117728847	117728847	1	*	3.99732	64.7172	99.1837	-34.4665	Ctrl	6.40626e-05	0.0393365	chr6	117702724	117751009	48286	-	ENSMUST00000188781.6	72263	1700030F04Rik	mm10_genes_introns
chr6	117728847	117728847	1	*	3.99732	64.7172	99.1837	-34.4665	Ctrl	6.40626e-05	0.0393365	chr6	117702724	117751009	48286	-	ENSMUST00000187642.1	72263	1700030F04Rik	mm10_genes_introns
chr6	117728847	117728847	1	*	3.99732	64.7172	99.1837	-34.4665	Ctrl	6.40626e-05	0.0393365	chr6	117173398	117837069	663672	*	NA	NA	NA	mm10_cpg_inter
chr19	24184003	24184003	1	*	4.18503	31.5635	65.6922	-34.1287	Ctrl	2.85128e-05	0.0238684	chr19	24138833	24193708	54876	-	ENSMUST00000233658.1	21873	Tjp2	mm10_genes_introns
chr19	24184003	24184003	1	*	4.18503	31.5635	65.6922	-34.1287	Ctrl	2.85128e-05	0.0238684	chr19	24138833	24193708	54876	-	ENSMUST00000232956.1	21873	Tjp2	mm10_genes_introns
chr19	24184003	24184003	1	*	4.18503	31.5635	65.6922	-34.1287	Ctrl	2.85128e-05	0.0238684	chr19	24138833	24224850	86018	-	ENSMUST00000099558.4	21873	Tjp2	mm10_genes_introns
chr19	24184003	24184003	1	*	4.18503	31.5635	65.6922	-34.1287	Ctrl	2.85128e-05	0.0238684	chr19	24178519	24220386	41868	*	NA	NA	NA	mm10_cpg_inter
chr10	79729838	79729838	1	*	3.96278	28.4715	62.4102	-33.9386	Ctrl	7.40832e-05	0.0428174	chr10	79729112	79730846	1735	+	ENSMUST00000020581.2	15166	Hcn2	mm10_genes_introns
chr10	79729838	79729838	1	*	3.96278	28.4715	62.4102	-33.9386	Ctrl	7.40832e-05	0.0428174	chr10	79729112	79730846	1735	+	ENSMUST00000099513.7	15166	Hcn2	mm10_genes_introns
chr10	79729838	79729838	1	*	3.96278	28.4715	62.4102	-33.9386	Ctrl	7.40832e-05	0.0428174	chr10	79728790	79731081	2292	*	NA	NA	NA	mm10_cpg_inter
chr17	15195347	15195347	1	*	4.36843	23.5119	57.4326	-33.9207	Ctrl	1.25145e-05	0.0139291	chr17	15045737	15370639	324903	*	NA	NA	NA	mm10_cpg_inter
chr14	55781140	55781140	1	*	4.7578	21.4987	55.3339	-33.8353	Ctrl	1.95717e-06	0.00399192	chr14	55780970	55781579	610	-	ENSMUST00000170223.8	104110	Adcy4	mm10_genes_introns
chr14	55781140	55781140	1	*	4.7578	21.4987	55.3339	-33.8353	Ctrl	1.95717e-06	0.00399192	chr14	55780970	55781579	610	-	ENSMUST00000002398.8	104110	Adcy4	mm10_genes_introns
chr14	55781140	55781140	1	*	4.7578	21.4987	55.3339	-33.8353	Ctrl	1.95717e-06	0.00399192	chr14	55780970	55781579	610	-	ENSMUST00000226361.1	104110	Adcy4	mm10_genes_introns
chr14	55781140	55781140	1	*	4.7578	21.4987	55.3339	-33.8353	Ctrl	1.95717e-06	0.00399192	chr14	55772194	55819370	47177	*	NA	NA	NA	mm10_cpg_inter
chr10	50002537	50002537	1	*	4.31006	5.64103	39.4225	-33.7815	Ctrl	1.63211e-05	0.0165759	chr10	49792868	50588507	795640	*	NA	NA	NA	mm10_cpg_inter
chr10	127331467	127331467	1	*	4.47616	56.3965	90.0178	-33.6213	Ctrl	7.59973e-06	0.0101819	chr10	127331391	127332390	1000	+	ENSMUST00000219640.1	NA	NA	mm10_genes_promoters
chr10	127331467	127331467	1	*	4.47616	56.3965	90.0178	-33.6213	Ctrl	7.59973e-06	0.0101819	chr10	127329882	127331800	1919	-	ENSMUST00000026474.4	14632	Gli1	mm10_genes_exons
chr10	127331467	127331467	1	*	4.47616	56.3965	90.0178	-33.6213	Ctrl	7.59973e-06	0.0101819	chr10	127331248	127376386	45139	*	NA	NA	NA	mm10_cpg_inter
chr8	122664794	122664794	1	*	3.97097	16.9577	50.2571	-33.2994	Ctrl	7.15798e-05	0.0418862	chr8	119910940	124295357	4384418	+	ENSMUST00000127664.1	108148	Galnt2	mm10_genes_introns
chr8	122664794	122664794	1	*	3.97097	16.9577	50.2571	-33.2994	Ctrl	7.15798e-05	0.0418862	chr8	122650477	122698814	48338	-	ENSMUST00000127984.8	12398	Cbfa2t3	mm10_genes_introns
chr8	122664794	122664794	1	*	3.97097	16.9577	50.2571	-33.2994	Ctrl	7.15798e-05	0.0418862	chr8	122650477	122677861	27385	-	ENSMUST00000006525.13	12398	Cbfa2t3	mm10_genes_introns
chr8	122664794	122664794	1	*	3.97097	16.9577	50.2571	-33.2994	Ctrl	7.15798e-05	0.0418862	chr8	122650477	122677861	27385	-	ENSMUST00000064674.12	12398	Cbfa2t3	mm10_genes_introns
chr8	122664794	122664794	1	*	3.97097	16.9577	50.2571	-33.2994	Ctrl	7.15798e-05	0.0418862	chr8	122650477	122678637	28161	-	ENSMUST00000134045.1	12398	Cbfa2t3	mm10_genes_introns
chr8	122664794	122664794	1	*	3.97097	16.9577	50.2571	-33.2994	Ctrl	7.15798e-05	0.0418862	chr8	122643534	122677861	34328	-	ENSMUST00000147374.1	12398	Cbfa2t3	mm10_genes_introns
chr8	122664794	122664794	1	*	3.97097	16.9577	50.2571	-33.2994	Ctrl	7.15798e-05	0.0418862	chr8	122650477	122698814	48338	-	ENSMUST00000148630.1	12398	Cbfa2t3	mm10_genes_introns
chr8	122664794	122664794	1	*	3.97097	16.9577	50.2571	-33.2994	Ctrl	7.15798e-05	0.0418862	chr8	122634963	122673782	38820	*	NA	NA	NA	mm10_cpg_inter
chr4	151973242	151973242	1	*	5.54733	14.6571	47.8984	-33.2413	Ctrl	2.90057e-08	0.000193882	chr4	151970931	151973479	2549	+	ENSMUST00000062904.10	230935	Dnajc11	mm10_genes_introns
chr4	151973242	151973242	1	*	5.54733	14.6571	47.8984	-33.2413	Ctrl	2.90057e-08	0.000193882	chr4	151970931	151973479	2549	+	ENSMUST00000139555.7	230935	Dnajc11	mm10_genes_introns
chr4	151973242	151973242	1	*	5.54733	14.6571	47.8984	-33.2413	Ctrl	2.90057e-08	0.000193882	chr4	151970931	151973479	2549	+	ENSMUST00000128582.7	230935	Dnajc11	mm10_genes_introns
chr4	151973242	151973242	1	*	5.54733	14.6571	47.8984	-33.2413	Ctrl	2.90057e-08	0.000193882	chr4	151970931	151973479	2549	+	ENSMUST00000139069.7	230935	Dnajc11	mm10_genes_introns
chr4	151973242	151973242	1	*	5.54733	14.6571	47.8984	-33.2413	Ctrl	2.90057e-08	0.000193882	chr4	151970931	151973479	2549	+	ENSMUST00000142198.7	230935	Dnajc11	mm10_genes_introns
chr4	151973242	151973242	1	*	5.54733	14.6571	47.8984	-33.2413	Ctrl	2.90057e-08	0.000193882	chr4	151970931	151973479	2549	+	ENSMUST00000148048.1	230935	Dnajc11	mm10_genes_introns
chr4	151973242	151973242	1	*	5.54733	14.6571	47.8984	-33.2413	Ctrl	2.90057e-08	0.000193882	chr4	151938567	151984594	46028	*	NA	NA	NA	mm10_cpg_inter
chr1	138756208	138756208	1	*	4.04635	48.1208	80.6653	-32.5446	Ctrl	5.20214e-05	0.0344356	chr1	138623865	138837497	213633	*	NA	NA	NA	mm10_cpg_inter
chr3	87981638	87981638	1	*	4.63067	6.33117	38.7312	-32.4	Ctrl	3.64493e-06	0.00618333	chr3	87975964	87993016	17053	*	NA	NA	NA	mm10_cpg_inter
chr10	125022089	125022089	1	*	4.21513	56.6675	89.0465	-32.379	Ctrl	2.49631e-05	0.0219774	chr10	123269790	125384966	2115177	*	NA	NA	NA	mm10_cpg_inter
chr11	70297088	70297088	1	*	3.90797	16.7987	48.733	-31.9343	Ctrl	9.30746e-05	0.0490879	chr11	70259348	70405590	146243	*	NA	NA	NA	mm10_cpg_inter
chr15	84321680	84321680	1	*	5.36633	51.3525	82.1268	-30.7743	Ctrl	8.03547e-08	0.00039374	chr15	84319026	84323025	4000	+	ENSMUST00000127551.1	64099	Parvg	mm10_genes_1to5kb
chr15	84321680	84321680	1	*	5.36633	51.3525	82.1268	-30.7743	Ctrl	8.03547e-08	0.00039374	chr15	84319720	84323719	4000	+	ENSMUST00000023074.8	64099	Parvg	mm10_genes_1to5kb
chr15	84321680	84321680	1	*	5.36633	51.3525	82.1268	-30.7743	Ctrl	8.03547e-08	0.00039374	chr15	84319734	84323733	4000	+	ENSMUST00000139235.7	64099	Parvg	mm10_genes_1to5kb
chr15	84321680	84321680	1	*	5.36633	51.3525	82.1268	-30.7743	Ctrl	8.03547e-08	0.00039374	chr15	84319762	84323761	4000	+	ENSMUST00000151072.7	64099	Parvg	mm10_genes_1to5kb
chr15	84321680	84321680	1	*	5.36633	51.3525	82.1268	-30.7743	Ctrl	8.03547e-08	0.00039374	chr15	84319795	84323794	4000	+	ENSMUST00000145809.1	64099	Parvg	mm10_genes_1to5kb
chr15	84321680	84321680	1	*	5.36633	51.3525	82.1268	-30.7743	Ctrl	8.03547e-08	0.00039374	chr15	84321119	84325118	4000	+	ENSMUST00000125928.7	64099	Parvg	mm10_genes_1to5kb
chr15	84321680	84321680	1	*	5.36633	51.3525	82.1268	-30.7743	Ctrl	8.03547e-08	0.00039374	chr15	84321119	84325118	4000	+	ENSMUST00000163667.1	64099	Parvg	mm10_genes_1to5kb
chr15	84321680	84321680	1	*	5.36633	51.3525	82.1268	-30.7743	Ctrl	8.03547e-08	0.00039374	chr15	84236334	84402548	166215	*	NA	NA	NA	mm10_cpg_inter
chr6	51434053	51434053	1	*	5.00006	41.2056	71.4117	-30.206	Ctrl	5.73124e-07	0.00163547	chr6	51433414	51450966	17553	+	ENSMUST00000005103.11	18025	Nfe2l3	mm10_genes_introns
chr6	51434053	51434053	1	*	5.00006	41.2056	71.4117	-30.206	Ctrl	5.73124e-07	0.00163547	chr6	51433414	51436698	3285	+	ENSMUST00000061507.8	18025	Nfe2l3	mm10_genes_introns
chr6	51434053	51434053	1	*	5.00006	41.2056	71.4117	-30.206	Ctrl	5.73124e-07	0.00163547	chr6	51433414	51450966	17553	+	ENSMUST00000160133.1	18025	Nfe2l3	mm10_genes_introns
chr6	51434053	51434053	1	*	5.00006	41.2056	71.4117	-30.206	Ctrl	5.73124e-07	0.00163547	chr6	51433451	51435450	2000	*	NA	NA	NA	mm10_cpg_shores
chr4	133255692	133255692	1	*	4.34127	35.702	65.7903	-30.0884	Ctrl	1.41659e-05	0.0151766	chr4	133255633	133255733	101	-	ENSMUST00000105908.9	269589	Sytl1	mm10_genes_introns
chr4	133255692	133255692	1	*	4.34127	35.702	65.7903	-30.0884	Ctrl	1.41659e-05	0.0151766	chr4	133255633	133255733	101	-	ENSMUST00000030674.7	269589	Sytl1	mm10_genes_introns
chr4	133255692	133255692	1	*	4.34127	35.702	65.7903	-30.0884	Ctrl	1.41659e-05	0.0151766	chr4	133255633	133255733	101	-	ENSMUST00000142039.7	269589	Sytl1	mm10_genes_introns
chr4	133255692	133255692	1	*	4.34127	35.702	65.7903	-30.0884	Ctrl	1.41659e-05	0.0151766	chr4	133253232	133260852	7621	-	ENSMUST00000154911.1	269589	Sytl1	mm10_genes_introns
chr4	133255692	133255692	1	*	4.34127	35.702	65.7903	-30.0884	Ctrl	1.41659e-05	0.0151766	chr4	133255578	133273476	17899	*	NA	NA	NA	mm10_cpg_inter
chr5	56527452	56527452	1	*	4.76624	23.9243	52.6014	-28.6772	Ctrl	1.87694e-06	0.00386677	chr5	54340216	57711832	3371617	*	NA	NA	NA	mm10_cpg_inter
chr1	134653560	134653560	1	*	5.434	20.017	48.6028	-28.5858	Ctrl	5.5105e-08	0.000306607	chr1	134646836	134740834	93999	+	ENSMUST00000187725.6	20980	Syt2	mm10_genes_introns
chr1	134653560	134653560	1	*	5.434	20.017	48.6028	-28.5858	Ctrl	5.5105e-08	0.000306607	chr1	134646836	134663789	16954	+	ENSMUST00000188842.6	20980	Syt2	mm10_genes_introns
chr1	134653560	134653560	1	*	5.434	20.017	48.6028	-28.5858	Ctrl	5.5105e-08	0.000306607	chr1	134651254	134704872	53619	*	NA	NA	NA	mm10_cpg_inter
chr5	35631962	35631962	1	*	4.62983	32.6518	61.166	-28.5142	Ctrl	3.65965e-06	0.00619882	chr5	35579187	35674971	95785	*	NA	NA	NA	mm10_cpg_inter
chr18	84263918	84263918	1	*	4.10114	6.43939	34.8499	-28.4105	Ctrl	4.11118e-05	0.0296992	chr18	84128354	84552869	424516	-	ENSMUST00000125450.8	240476	Zfp407	mm10_genes_introns
chr18	84263918	84263918	1	*	4.10114	6.43939	34.8499	-28.4105	Ctrl	4.11118e-05	0.0296992	chr18	84210082	84315805	105724	-	ENSMUST00000125763.1	240476	Zfp407	mm10_genes_introns
chr18	84263918	84263918	1	*	4.10114	6.43939	34.8499	-28.4105	Ctrl	4.11118e-05	0.0296992	chr18	84096338	84584823	488486	*	NA	NA	NA	mm10_cpg_inter
chr16	72475305	72475305	1	*	4.12975	62.8556	91.2467	-28.391	Ctrl	3.63166e-05	0.0276227	chr16	72308560	72742125	433566	+	ENSMUST00000231580.1	19876	Robo1	mm10_genes_introns
chr16	72475305	72475305	1	*	4.12975	62.8556	91.2467	-28.391	Ctrl	3.63166e-05	0.0276227	chr16	70318563	72659078	2340516	*	NA	NA	NA	mm10_cpg_inter
chr14	61580825	61580825	1	*	5.15725	2.63158	30.9405	-28.3089	Ctrl	2.50606e-07	0.000885695	chr14	61561396	61595427	34032	*	NA	NA	NA	mm10_cpg_inter
chr19	10904056	10904056	1	*	4.20356	63.2057	90.1696	-26.964	Ctrl	2.62746e-05	0.0226933	chr19	10903744	10905034	1291	+	ENSMUST00000025642.13	28000	Prpf19	mm10_genes_introns
chr19	10904056	10904056	1	*	4.20356	63.2057	90.1696	-26.964	Ctrl	2.62746e-05	0.0226933	chr19	10903744	10905034	1291	+	ENSMUST00000179297.2	28000	Prpf19	mm10_genes_introns
chr19	10904056	10904056	1	*	4.20356	63.2057	90.1696	-26.964	Ctrl	2.62746e-05	0.0226933	chr19	10903744	10905034	1291	+	ENSMUST00000178868.7	28000	Prpf19	mm10_genes_introns
chr19	10904056	10904056	1	*	4.20356	63.2057	90.1696	-26.964	Ctrl	2.62746e-05	0.0226933	chr19	10899628	10936542	36915	*	NA	NA	NA	mm10_cpg_inter
chr11	103763375	103763375	1	*	4.68666	27.0811	54.0181	-26.9371	Ctrl	2.77705e-06	0.00509779	chr11	103753943	103769541	15599	*	NA	NA	NA	mm10_cpg_inter
chr7	133931918	133931918	1	*	5.55793	58.9561	85.7904	-26.8343	Ctrl	2.72995e-08	0.000185502	chr7	133931822	133937421	5600	-	ENSMUST00000067680.10	11489	Adam12	mm10_genes_introns
chr7	133931918	133931918	1	*	5.55793	58.9561	85.7904	-26.8343	Ctrl	2.72995e-08	0.000185502	chr7	133931822	133937421	5600	-	ENSMUST00000138363.1	11489	Adam12	mm10_genes_introns
chr7	133931918	133931918	1	*	5.55793	58.9561	85.7904	-26.8343	Ctrl	2.72995e-08	0.000185502	chr7	133781040	134220649	439610	*	NA	NA	NA	mm10_cpg_inter
chr1	105477310	105477310	1	*	4.06885	29.1275	55.6715	-26.544	Ctrl	4.72467e-05	0.032445	chr1	105406907	105568775	161869	-	ENSMUST00000188743.1	NA	NA	mm10_genes_introns
chr1	105477310	105477310	1	*	4.06885	29.1275	55.6715	-26.544	Ctrl	4.72467e-05	0.032445	chr1	105360899	105659825	298927	*	NA	NA	NA	mm10_cpg_inter
chr4	136290670	136290670	1	*	3.9326	72.8018	98.978	-26.1761	Ctrl	8.40317e-05	0.0461389	chr4	136289963	136293942	3980	+	ENSMUST00000069195.4	22704	Zfp46	mm10_genes_exons
chr4	136290670	136290670	1	*	3.9326	72.8018	98.978	-26.1761	Ctrl	8.40317e-05	0.0461389	chr4	136290193	136290992	800	*	NA	NA	NA	mm10_cpg_islands
chr12	17006025	17006025	1	*	4.85387	42.3967	68.4306	-26.0339	Ctrl	1.21075e-06	0.00288071	chr12	17005999	17007019	1021	-	ENSMUST00000095823.8	73667	2410004P03Rik	mm10_genes_introns
chr12	17006025	17006025	1	*	4.85387	42.3967	68.4306	-26.0339	Ctrl	1.21075e-06	0.00288071	chr12	17005999	17007019	1021	-	ENSMUST00000190691.1	73667	2410004P03Rik	mm10_genes_introns
chr12	17006025	17006025	1	*	4.85387	42.3967	68.4306	-26.0339	Ctrl	1.21075e-06	0.00288071	chr12	17004079	17171490	167412	*	NA	NA	NA	mm10_cpg_inter
chr7	19420414	19420414	1	*	4.90988	7.05784	32.2829	-25.2251	Ctrl	9.11311e-07	0.00233506	chr7	19420297	19421207	911	+	ENSMUST00000208710.1	12715	Ckm	mm10_genes_introns
chr7	19420414	19420414	1	*	4.90988	7.05784	32.2829	-25.2251	Ctrl	9.11311e-07	0.00233506	chr7	19420297	19421207	911	+	ENSMUST00000003643.2	12715	Ckm	mm10_genes_introns
chr7	19420414	19420414	1	*	4.90988	7.05784	32.2829	-25.2251	Ctrl	9.11311e-07	0.00233506	chr7	19419554	19421156	1603	-	ENSMUST00000208685.1	100503495	A930016O22Rik	mm10_genes_introns
chr7	19420414	19420414	1	*	4.90988	7.05784	32.2829	-25.2251	Ctrl	9.11311e-07	0.00233506	chr7	19420233	19420418	186	-	ENSMUST00000047020.1	100503495	A930016O22Rik	mm10_genes_introns
chr7	19420414	19420414	1	*	4.90988	7.05784	32.2829	-25.2251	Ctrl	9.11311e-07	0.00233506	chr7	19419190	19421189	2000	*	NA	NA	NA	mm10_cpg_shores
chr18	49992341	49992341	1	*	4.1612	72.4266	97.5731	-25.1465	Ctrl	3.16576e-05	0.0254483	chr18	49979627	50090199	110573	+	ENSMUST00000148989.2	106869	Tnfaip8	mm10_genes_introns
chr18	49992341	49992341	1	*	4.1612	72.4266	97.5731	-25.1465	Ctrl	3.16576e-05	0.0254483	chr18	49979627	50046371	66745	+	ENSMUST00000087655.5	106869	Tnfaip8	mm10_genes_introns
chr18	49992341	49992341	1	*	4.1612	72.4266	97.5731	-25.1465	Ctrl	3.16576e-05	0.0254483	chr18	49979627	50090199	110573	+	ENSMUST00000179937.1	106869	Tnfaip8	mm10_genes_introns
chr18	49992341	49992341	1	*	4.1612	72.4266	97.5731	-25.1465	Ctrl	3.16576e-05	0.0254483	chr18	49979627	50103867	124241	+	ENSMUST00000153545.1	106869	Tnfaip8	mm10_genes_introns
chr18	49992341	49992341	1	*	4.1612	72.4266	97.5731	-25.1465	Ctrl	3.16576e-05	0.0254483	chr18	49837221	50049330	212110	*	NA	NA	NA	mm10_cpg_inter
chr12	12672363	12672363	1	*	4.32747	45.1613	70.3049	-25.1436	Ctrl	1.50835e-05	0.0157964	chr12	12396712	12907995	511284	*	NA	NA	NA	mm10_cpg_inter
chr11	95940344	95940344	1	*	4.75802	4.58556	29.645	-25.0594	Ctrl	1.95503e-06	0.00399192	chr11	95919070	95987313	68244	*	NA	NA	NA	mm10_cpg_inter
chr3	89084642	89084642	1	*	4.06535	41.9772	67.032	-25.0548	Ctrl	4.79599e-05	0.0327344	chr3	89084509	89084650	142	-	ENSMUST00000200659.1	72296	Rusc1	mm10_genes_exons
chr3	89084642	89084642	1	*	4.06535	41.9772	67.032	-25.0548	Ctrl	4.79599e-05	0.0327344	chr3	89083981	89084650	670	-	ENSMUST00000166687.5	72296	Rusc1	mm10_genes_exons
chr3	89084642	89084642	1	*	4.06535	41.9772	67.032	-25.0548	Ctrl	4.79599e-05	0.0327344	chr3	89083981	89084650	670	-	ENSMUST00000090929.11	72296	Rusc1	mm10_genes_exons
chr3	89084642	89084642	1	*	4.06535	41.9772	67.032	-25.0548	Ctrl	4.79599e-05	0.0327344	chr3	89083981	89084650	670	-	ENSMUST00000052539.12	72296	Rusc1	mm10_genes_exons
chr3	89084642	89084642	1	*	4.06535	41.9772	67.032	-25.0548	Ctrl	4.79599e-05	0.0327344	chr3	88955001	89086450	131450	*	NA	NA	NA	mm10_cpg_inter
chr1	59619407	59619407	1	*	3.95093	27.6838	52.4451	-24.7613	Ctrl	7.78465e-05	0.0441419	chr1	59618414	59619413	1000	+	ENSMUST00000191051.1	381260	Gm973	mm10_genes_promoters
chr1	59619407	59619407	1	*	3.95093	27.6838	52.4451	-24.7613	Ctrl	7.78465e-05	0.0441419	chr1	59619407	59619609	203	-	ENSMUST00000191158.6	22218	Sumo1	mm10_genes_exons
chr1	59619407	59619407	1	*	3.95093	27.6838	52.4451	-24.7613	Ctrl	7.78465e-05	0.0441419	chr1	59607806	59625086	17281	+	ENSMUST00000114243.7	381260	Gm973	mm10_genes_introns
chr1	59619407	59619407	1	*	3.95093	27.6838	52.4451	-24.7613	Ctrl	7.78465e-05	0.0441419	chr1	59607806	59625086	17281	+	ENSMUST00000187454.6	381260	Gm973	mm10_genes_introns
chr1	59619407	59619407	1	*	3.95093	27.6838	52.4451	-24.7613	Ctrl	7.78465e-05	0.0441419	chr1	59607806	59625086	17281	+	ENSMUST00000185753.6	381260	Gm973	mm10_genes_introns
chr1	59619407	59619407	1	*	3.95093	27.6838	52.4451	-24.7613	Ctrl	7.78465e-05	0.0441419	chr1	59487938	59666695	178758	*	NA	NA	NA	mm10_cpg_inter
chr15	51775411	51775411	1	*	4.28107	11.4553	36.1484	-24.6931	Ctrl	1.85999e-05	0.0180554	chr15	50894145	51861128	966984	*	NA	NA	NA	mm10_cpg_inter
chr7	145249854	145249854	1	*	4.10563	53.6683	78.2834	-24.6152	Ctrl	4.0322e-05	0.0293793	chr7	145196784	145256729	59946	-	ENSMUST00000208328.1	233979	Tpcn2	mm10_genes_introns
chr7	145249854	145249854	1	*	4.10563	53.6683	78.2834	-24.6152	Ctrl	4.0322e-05	0.0293793	chr7	145215528	145255450	39923	-	ENSMUST00000209047.1	233979	Tpcn2	mm10_genes_introns
chr7	145249854	145249854	1	*	4.10563	53.6683	78.2834	-24.6152	Ctrl	4.0322e-05	0.0293793	chr7	145210589	145441459	230871	*	NA	NA	NA	mm10_cpg_inter
chr10	72610581	72610581	1	*	5.25278	70.5563	95.0475	-24.4912	Ctrl	1.49817e-07	0.000604133	chr10	71385800	72650756	1264957	*	NA	NA	NA	mm10_cpg_inter
chr17	89200486	89200486	1	*	5.35149	63.4752	87.9362	-24.461	Ctrl	8.7231e-08	0.000414357	chr17	89200461	89200675	215	-	ENSMUST00000035701.5	14309	Fshr	mm10_genes_exons
chr17	89200486	89200486	1	*	5.35149	63.4752	87.9362	-24.461	Ctrl	8.7231e-08	0.000414357	chr17	88534151	90450974	1916824	*	NA	NA	NA	mm10_cpg_inter
chrX	99510469	99510469	1	*	4.01174	55.8062	80.225	-24.4187	Ctrl	6.0272e-05	0.0379176	chrX	99474857	99815861	341005	*	NA	NA	NA	mm10_cpg_inter
chr9	42125585	42125585	1	*	3.98206	53.1534	77.5298	-24.3763	Ctrl	6.83203e-05	0.0406716	chr9	42125298	42129297	4000	-	ENSMUST00000060989.8	20660	Sorl1	mm10_genes_1to5kb
chr9	42125585	42125585	1	*	3.98206	53.1534	77.5298	-24.3763	Ctrl	6.83203e-05	0.0406716	chr9	42124500	42126499	2000	*	NA	NA	NA	mm10_cpg_shores
chr16	21450016	21450016	1	*	4.78984	30.385	54.4312	-24.0462	Ctrl	1.66917e-06	0.00356149	chr16	21448404	21456228	7825	+	ENSMUST00000096191.10	209018	Vps8	mm10_genes_introns
chr16	21450016	21450016	1	*	4.78984	30.385	54.4312	-24.0462	Ctrl	1.66917e-06	0.00356149	chr16	21448404	21456222	7819	+	ENSMUST00000096192.11	209018	Vps8	mm10_genes_introns
chr16	21450016	21450016	1	*	4.78984	30.385	54.4312	-24.0462	Ctrl	1.66917e-06	0.00356149	chr16	21448408	21456226	7819	+	ENSMUST00000115397.7	209018	Vps8	mm10_genes_introns
chr16	21450016	21450016	1	*	4.78984	30.385	54.4312	-24.0462	Ctrl	1.66917e-06	0.00356149	chr16	21448404	21451355	2952	+	ENSMUST00000118923.7	209018	Vps8	mm10_genes_introns
chr16	21450016	21450016	1	*	4.78984	30.385	54.4312	-24.0462	Ctrl	1.66917e-06	0.00356149	chr16	21448404	21456228	7825	+	ENSMUST00000117598.7	209018	Vps8	mm10_genes_introns
chr16	21450016	21450016	1	*	4.78984	30.385	54.4312	-24.0462	Ctrl	1.66917e-06	0.00356149	chr16	21427570	21608997	181428	*	NA	NA	NA	mm10_cpg_inter
chr17	29359687	29359687	1	*	4.77388	61.7434	85.5327	-23.7893	Ctrl	1.80708e-06	0.00374796	chr17	29355914	29359913	4000	+	ENSMUST00000024810.7	26382	Fgd2	mm10_genes_1to5kb
chr17	29359687	29359687	1	*	4.77388	61.7434	85.5327	-23.7893	Ctrl	1.80708e-06	0.00374796	chr17	29355932	29359931	4000	+	ENSMUST00000145124.2	26382	Fgd2	mm10_genes_1to5kb
chr17	29359687	29359687	1	*	4.77388	61.7434	85.5327	-23.7893	Ctrl	1.80708e-06	0.00374796	chr17	29355942	29359941	4000	+	ENSMUST00000146800.2	26382	Fgd2	mm10_genes_1to5kb
chr17	29359687	29359687	1	*	4.77388	61.7434	85.5327	-23.7893	Ctrl	1.80708e-06	0.00374796	chr17	29355942	29359941	4000	+	ENSMUST00000123989.8	26382	Fgd2	mm10_genes_1to5kb
chr17	29359687	29359687	1	*	4.77388	61.7434	85.5327	-23.7893	Ctrl	1.80708e-06	0.00374796	chr17	29355973	29359972	4000	+	ENSMUST00000234163.1	26382	Fgd2	mm10_genes_1to5kb
chr17	29359687	29359687	1	*	4.77388	61.7434	85.5327	-23.7893	Ctrl	1.80708e-06	0.00374796	chr17	29352018	29433286	81269	*	NA	NA	NA	mm10_cpg_inter
chr11	51763451	51763451	1	*	4.71428	0	23.6794	-23.6794	Ctrl	2.42562e-06	0.00466868	chr11	51762687	51763686	1000	+	ENSMUST00000020653.5	66397	Sar1b	mm10_genes_promoters
chr11	51763451	51763451	1	*	4.71428	0	23.6794	-23.6794	Ctrl	2.42562e-06	0.00466868	chr11	51762694	51763693	1000	+	ENSMUST00000136363.1	66397	Sar1b	mm10_genes_promoters
chr11	51763451	51763451	1	*	4.71428	0	23.6794	-23.6794	Ctrl	2.42562e-06	0.00466868	chr11	51756835	51763558	6724	-	ENSMUST00000154325.1	77371	Sec24a	mm10_genes_introns
chr11	51763451	51763451	1	*	4.71428	0	23.6794	-23.6794	Ctrl	2.42562e-06	0.00466868	chr11	51761603	51763602	2000	*	NA	NA	NA	mm10_cpg_shores
chr9	44733020	44733020	1	*	7.03002	0	23.4805	-23.4805	Ctrl	2.06506e-12	8.19302e-08	chr9	44729101	44733100	4000	-	ENSMUST00000147495.7	102693	Phldb1	mm10_genes_1to5kb
chr9	44733020	44733020	1	*	7.03002	0	23.4805	-23.4805	Ctrl	2.06506e-12	8.19302e-08	chr9	44729080	44733079	4000	-	ENSMUST00000138356.7	102693	Phldb1	mm10_genes_1to5kb
chr9	44733020	44733020	1	*	7.03002	0	23.4805	-23.4805	Ctrl	2.06506e-12	8.19302e-08	chr9	44729101	44733100	4000	-	ENSMUST00000134465.7	102693	Phldb1	mm10_genes_1to5kb
chr9	44733020	44733020	1	*	7.03002	0	23.4805	-23.4805	Ctrl	2.06506e-12	8.19302e-08	chr9	44728101	44735124	7024	-	ENSMUST00000034611.14	102693	Phldb1	mm10_genes_introns
chr9	44733020	44733020	1	*	7.03002	0	23.4805	-23.4805	Ctrl	2.06506e-12	8.19302e-08	chr9	44731683	44733682	2000	*	NA	NA	NA	mm10_cpg_shores
chr11	84032274	84032274	1	*	5.40282	24.3551	47.8351	-23.48	Ctrl	6.56013e-08	0.000345734	chr11	84026767	84039210	12444	+	ENSMUST00000049714.14	217030	Synrg	mm10_genes_introns
chr11	84032274	84032274	1	*	5.40282	24.3551	47.8351	-23.48	Ctrl	6.56013e-08	0.000345734	chr11	84026767	84039210	12444	+	ENSMUST00000092834.11	217030	Synrg	mm10_genes_introns
chr11	84032274	84032274	1	*	5.40282	24.3551	47.8351	-23.48	Ctrl	6.56013e-08	0.000345734	chr11	84026767	84039210	12444	+	ENSMUST00000183456.7	217030	Synrg	mm10_genes_introns
chr11	84032274	84032274	1	*	5.40282	24.3551	47.8351	-23.48	Ctrl	6.56013e-08	0.000345734	chr11	84026767	84039210	12444	+	ENSMUST00000183714.7	217030	Synrg	mm10_genes_introns
chr11	84032274	84032274	1	*	5.40282	24.3551	47.8351	-23.48	Ctrl	6.56013e-08	0.000345734	chr11	84026767	84039210	12444	+	ENSMUST00000184239.7	217030	Synrg	mm10_genes_introns
chr11	84032274	84032274	1	*	5.40282	24.3551	47.8351	-23.48	Ctrl	6.56013e-08	0.000345734	chr11	84026767	84039210	12444	+	ENSMUST00000132887.1	217030	Synrg	mm10_genes_introns
chr11	84032274	84032274	1	*	5.40282	24.3551	47.8351	-23.48	Ctrl	6.56013e-08	0.000345734	chr11	83968793	84064106	95314	*	NA	NA	NA	mm10_cpg_inter
chr2	12427269	12427269	1	*	4.10599	59.0769	82.2931	-23.2162	Ctrl	4.02582e-05	0.0293502	chr2	12423495	13005968	582474	*	NA	NA	NA	mm10_cpg_inter
chr8	115255029	115255029	1	*	5.23786	74.3984	97.45	-23.0516	Ctrl	1.62448e-07	0.000648689	chr8	114712252	115351637	639386	+	ENSMUST00000004756.13	80707	Wwox	mm10_genes_introns
chr8	115255029	115255029	1	*	5.23786	74.3984	97.45	-23.0516	Ctrl	1.62448e-07	0.000648689	chr8	115133690	115351637	217948	+	ENSMUST00000162052.7	80707	Wwox	mm10_genes_introns
chr8	115255029	115255029	1	*	5.23786	74.3984	97.45	-23.0516	Ctrl	1.62448e-07	0.000648689	chr8	114526071	115701737	1175667	*	NA	NA	NA	mm10_cpg_inter
chr5	140546268	140546268	1	*	4.05637	40.5607	63.4919	-22.9312	Ctrl	4.98422e-05	0.0334249	chr5	140545435	140546434	1000	+	ENSMUST00000200135.1	NA	NA	mm10_genes_promoters
chr5	140546268	140546268	1	*	4.05637	40.5607	63.4919	-22.9312	Ctrl	4.98422e-05	0.0334249	chr5	140546239	140546392	154	-	ENSMUST00000198212.1	NA	NA	mm10_genes_exons
chr5	140546268	140546268	1	*	4.05637	40.5607	63.4919	-22.9312	Ctrl	4.98422e-05	0.0334249	chr5	140528680	140602403	73724	*	NA	NA	NA	mm10_cpg_inter
chrX	141870269	141870269	1	*	3.93957	73.1717	95.679	-22.5073	Ctrl	8.16268e-05	0.0452834	chrX	141870135	141870401	267	-	ENSMUST00000115986.2	NA	NA	mm10_genes_exons
chrX	141870269	141870269	1	*	3.93957	73.1717	95.679	-22.5073	Ctrl	8.16268e-05	0.0452834	chrX	141729436	142301512	572077	*	NA	NA	NA	mm10_cpg_inter
chr17	48120694	48120694	1	*	4.13027	54.4474	76.8837	-22.4363	Ctrl	3.6234e-05	0.027577	chr17	48101999	48405009	303011	*	NA	NA	NA	mm10_cpg_inter
chr8	115358115	115358115	1	*	3.98521	51.9048	74.1026	-22.1978	Ctrl	6.74203e-05	0.0404096	chr8	114526071	115701737	1175667	*	NA	NA	NA	mm10_cpg_inter
chr7	55551496	55551496	1	*	3.95266	53.4788	75.5544	-22.0757	Ctrl	7.72879e-05	0.0439468	chr7	52009952	55790071	3780120	*	NA	NA	NA	mm10_cpg_inter
chr13	91322757	91322757	1	*	4.52937	51.8453	73.9114	-22.0661	Ctrl	5.91599e-06	0.00858205	chr13	91228290	91456383	228094	*	NA	NA	NA	mm10_cpg_inter
chr2	28616723	28616723	1	*	4.4745	10.5758	32.6026	-22.0268	Ctrl	7.65902e-06	0.0102198	chr2	28616406	28620405	4000	-	ENSMUST00000155686.1	14582	Gfi1b	mm10_genes_1to5kb
chr2	28616723	28616723	1	*	4.4745	10.5758	32.6026	-22.0268	Ctrl	7.65902e-06	0.0102198	chr2	28615398	28621848	6451	-	ENSMUST00000164290.7	14582	Gfi1b	mm10_genes_introns
chr2	28616723	28616723	1	*	4.4745	10.5758	32.6026	-22.0268	Ctrl	7.65902e-06	0.0102198	chr2	28615398	28621848	6451	-	ENSMUST00000028156.7	14582	Gfi1b	mm10_genes_introns
chr2	28616723	28616723	1	*	4.4745	10.5758	32.6026	-22.0268	Ctrl	7.65902e-06	0.0102198	chr2	28615398	28621848	6451	-	ENSMUST00000145690.1	14582	Gfi1b	mm10_genes_introns
chr2	28616723	28616723	1	*	4.4745	10.5758	32.6026	-22.0268	Ctrl	7.65902e-06	0.0102198	chr2	28587332	28636879	49548	*	NA	NA	NA	mm10_cpg_inter
chr7	131951031	131951031	1	*	3.95041	62.1515	84.1029	-21.9514	Ctrl	7.80164e-05	0.0442179	chr7	130172940	133081756	2908817	-	ENSMUST00000124096.7	14183	Fgfr2	mm10_genes_introns
chr7	131951031	131951031	1	*	3.95041	62.1515	84.1029	-21.9514	Ctrl	7.80164e-05	0.0442179	chr7	131564726	131962647	397922	*	NA	NA	NA	mm10_cpg_inter
chr7	19921488	19921488	1	*	5.54196	0	21.851	-21.851	Ctrl	2.99097e-08	0.000195671	chr7	19921161	19922160	1000	-	ENSMUST00000043517.7	52118	Pvr	mm10_genes_promoters
chr7	19921488	19921488	1	*	5.54196	0	21.851	-21.851	Ctrl	2.99097e-08	0.000195671	chr7	19921114	19922113	1000	-	ENSMUST00000160572.7	52118	Pvr	mm10_genes_promoters
chr7	19921488	19921488	1	*	5.54196	0	21.851	-21.851	Ctrl	2.99097e-08	0.000195671	chr7	19921114	19922113	1000	-	ENSMUST00000159261.1	52118	Pvr	mm10_genes_promoters
chr7	19921488	19921488	1	*	5.54196	0	21.851	-21.851	Ctrl	2.99097e-08	0.000195671	chr7	19920893	19927433	6541	+	ENSMUST00000162649.1	NA	NA	mm10_genes_introns
chr7	19921488	19921488	1	*	5.54196	0	21.851	-21.851	Ctrl	2.99097e-08	0.000195671	chr7	19921236	19923235	2000	*	NA	NA	NA	mm10_cpg_shores
chr4	72491404	72491404	1	*	5.30355	77.6309	99.4286	-21.7977	Ctrl	1.13569e-07	0.000492253	chr4	72205676	73786553	1580878	*	NA	NA	NA	mm10_cpg_inter
chr17	74142959	74142959	1	*	7.24408	77.4138	99.0909	-21.6771	Ctrl	4.35386e-13	2.47302e-08	chr17	74051923	74290396	238474	*	NA	NA	NA	mm10_cpg_inter
chr16	3505244	3505244	1	*	3.95431	31.0036	52.6541	-21.6505	Ctrl	7.6756e-05	0.0437049	chr16	3459154	3507191	48038	-	ENSMUST00000231018.1	NA	NA	mm10_genes_introns
chr16	3505244	3505244	1	*	3.95431	31.0036	52.6541	-21.6505	Ctrl	7.6756e-05	0.0437049	chr16	1	3739946	3739946	*	NA	NA	NA	mm10_cpg_inter
chr8	95613103	95613103	1	*	4.09572	30.4466	52.0169	-21.5703	Ctrl	4.20852e-05	0.0301989	chr8	95612191	95613932	1742	+	ENSMUST00000211925.1	NA	NA	mm10_genes_exons
chr8	95613103	95613103	1	*	4.09572	30.4466	52.0169	-21.5703	Ctrl	4.20852e-05	0.0301989	chr8	95612191	95614036	1846	+	ENSMUST00000212011.1	NA	NA	mm10_genes_exons
chr8	95613103	95613103	1	*	4.09572	30.4466	52.0169	-21.5703	Ctrl	4.20852e-05	0.0301989	chr8	95612191	95614036	1846	+	ENSMUST00000213099.1	NA	NA	mm10_genes_exons
chr8	95613103	95613103	1	*	4.09572	30.4466	52.0169	-21.5703	Ctrl	4.20852e-05	0.0301989	chr8	95601972	95619455	17484	+	ENSMUST00000213069.1	NA	NA	mm10_genes_introns
chr8	95613103	95613103	1	*	4.09572	30.4466	52.0169	-21.5703	Ctrl	4.20852e-05	0.0301989	chr8	95439088	95629468	190381	*	NA	NA	NA	mm10_cpg_inter
chr8	8811172	8811172	1	*	4.28127	74.0405	95.5863	-21.5458	Ctrl	1.85831e-05	0.0180533	chr8	8730115	8848934	118820	+	ENSMUST00000207035.1	NA	NA	mm10_genes_introns
chr8	8811172	8811172	1	*	4.28127	74.0405	95.5863	-21.5458	Ctrl	1.85831e-05	0.0180533	chr8	8694635	9203693	509059	*	NA	NA	NA	mm10_cpg_inter
chr10	81144637	81144637	1	*	4.39663	73.8161	94.8369	-21.0208	Ctrl	1.09947e-05	0.0128662	chr10	81143962	81145217	1256	+	ENSMUST00000048128.14	16969	Zbtb7a	mm10_genes_exons
chr10	81144637	81144637	1	*	4.39663	73.8161	94.8369	-21.0208	Ctrl	1.09947e-05	0.0128662	chr10	81143962	81145217	1256	+	ENSMUST00000119606.7	16969	Zbtb7a	mm10_genes_exons
chr10	81144637	81144637	1	*	4.39663	73.8161	94.8369	-21.0208	Ctrl	1.09947e-05	0.0128662	chr10	81143962	81145217	1256	+	ENSMUST00000121840.7	16969	Zbtb7a	mm10_genes_exons
chr10	81144637	81144637	1	*	4.39663	73.8161	94.8369	-21.0208	Ctrl	1.09947e-05	0.0128662	chr10	81143962	81145217	1256	+	ENSMUST00000117956.1	16969	Zbtb7a	mm10_genes_exons
chr10	81144637	81144637	1	*	4.39663	73.8161	94.8369	-21.0208	Ctrl	1.09947e-05	0.0128662	chr10	81143965	81144997	1033	*	NA	NA	NA	mm10_cpg_islands
chrX	13461634	13461634	1	*	7.90772	2.16462	23.0952	-20.9306	Ctrl	2.62151e-15	3.2242e-10	chrX	13461110	13465109	4000	+	ENSMUST00000050434.5	236690	Nyx	mm10_genes_1to5kb
chrX	13461634	13461634	1	*	7.90772	2.16462	23.0952	-20.9306	Ctrl	2.62151e-15	3.2242e-10	chrX	13461561	13462055	495	*	NA	NA	NA	mm10_cpg_islands
chr18	72995609	72995609	1	*	4.29628	23.4226	44.3092	-20.8866	Ctrl	1.73691e-05	0.0173115	chr18	70572581	73568011	2995431	*	NA	NA	NA	mm10_cpg_inter
chr19	58015161	58015161	1	*	3.9416	65.1515	86.014	-20.8625	Ctrl	8.09412e-05	0.0451504	chr19	57935705	58042327	106623	+	ENSMUST00000077282.5	226255	Atrnl1	mm10_genes_introns
chr19	58015161	58015161	1	*	3.9416	65.1515	86.014	-20.8625	Ctrl	8.09412e-05	0.0451504	chr19	57706186	58449675	743490	*	NA	NA	NA	mm10_cpg_inter
chr4	69164497	69164497	1	*	5.91466	74.8835	95.7407	-20.8572	Ctrl	3.32557e-09	3.65191e-05	chr4	68958137	70245183	1287047	*	NA	NA	NA	mm10_cpg_inter
chr16	10298461	10298461	1	*	4.4047	20.6918	41.4057	-20.714	Ctrl	1.05933e-05	0.0126615	chr16	10292425	10313811	21387	-	ENSMUST00000078357.4	13731	Emp2	mm10_genes_introns
chr16	10298461	10298461	1	*	4.4047	20.6918	41.4057	-20.714	Ctrl	1.05933e-05	0.0126615	chr16	10197314	10309664	112351	*	NA	NA	NA	mm10_cpg_inter
chr5	114067840	114067840	1	*	4.25299	63.7451	84.4306	-20.6854	Ctrl	2.10939e-05	0.0196959	chr5	114066219	114070218	4000	-	ENSMUST00000134790.7	68666	Svop	mm10_genes_1to5kb
chr5	114067840	114067840	1	*	4.25299	63.7451	84.4306	-20.6854	Ctrl	2.10939e-05	0.0196959	chr5	114065769	114086669	20901	+	ENSMUST00000162506.1	NA	NA	mm10_genes_introns
chr5	114067840	114067840	1	*	4.25299	63.7451	84.4306	-20.6854	Ctrl	2.10939e-05	0.0196959	chr5	114065769	114102382	36614	+	ENSMUST00000202603.3	100756	Usp30	mm10_genes_introns
chr5	114067840	114067840	1	*	4.25299	63.7451	84.4306	-20.6854	Ctrl	2.10939e-05	0.0196959	chr5	114065769	114086669	20901	+	ENSMUST00000160164.1	NA	NA	mm10_genes_introns
chr5	114067840	114067840	1	*	4.25299	63.7451	84.4306	-20.6854	Ctrl	2.10939e-05	0.0196959	chr5	114065687	114091151	25465	-	ENSMUST00000058472.12	68666	Svop	mm10_genes_introns
chr5	114067840	114067840	1	*	4.25299	63.7451	84.4306	-20.6854	Ctrl	2.10939e-05	0.0196959	chr5	114065687	114091151	25465	-	ENSMUST00000140151.1	68666	Svop	mm10_genes_introns
chr5	114067840	114067840	1	*	4.25299	63.7451	84.4306	-20.6854	Ctrl	2.10939e-05	0.0196959	chr5	114065954	114091151	25198	-	ENSMUST00000150106.1	68666	Svop	mm10_genes_introns
chr5	114067840	114067840	1	*	4.25299	63.7451	84.4306	-20.6854	Ctrl	2.10939e-05	0.0196959	chr5	113998024	114087131	89108	*	NA	NA	NA	mm10_cpg_inter
chr16	59517765	59517765	1	*	5.63528	21.904	42.5827	-20.6787	Ctrl	1.74771e-08	0.000130306	chr16	59506321	59522083	15763	-	ENSMUST00000129762.1	224273	Crybg3	mm10_genes_introns
chr16	59517765	59517765	1	*	5.63528	21.904	42.5827	-20.6787	Ctrl	1.74771e-08	0.000130306	chr16	59506321	59522083	15763	-	ENSMUST00000044604.15	224273	Crybg3	mm10_genes_introns
chr16	59517765	59517765	1	*	5.63528	21.904	42.5827	-20.6787	Ctrl	1.74771e-08	0.000130306	chr16	59506321	59522083	15763	-	ENSMUST00000172910.2	224273	Crybg3	mm10_genes_introns
chr16	59517765	59517765	1	*	5.63528	21.904	42.5827	-20.6787	Ctrl	1.74771e-08	0.000130306	chr16	59506321	59529222	22902	-	ENSMUST00000232544.1	224273	Crybg3	mm10_genes_introns
chr16	59517765	59517765	1	*	5.63528	21.904	42.5827	-20.6787	Ctrl	1.74771e-08	0.000130306	chr16	59476122	59596543	120422	*	NA	NA	NA	mm10_cpg_inter
chr6	68742194	68742194	1	*	3.95162	65.3834	86.039	-20.6556	Ctrl	7.76234e-05	0.0440764	chr6	67539661	70787756	3248096	*	NA	NA	NA	mm10_cpg_inter
chr1	182764991	182764991	1	*	5.34817	3.90625	24.5515	-20.6452	Ctrl	8.88478e-08	0.000418676	chr1	182764895	182765040	146	+	ENSMUST00000085724.4	96935	Susd4	mm10_genes_5UTRs
chr1	182764991	182764991	1	*	5.34817	3.90625	24.5515	-20.6452	Ctrl	8.88478e-08	0.000418676	chr1	182764895	182765188	294	+	ENSMUST00000085724.4	96935	Susd4	mm10_genes_exons
chr1	182764991	182764991	1	*	5.34817	3.90625	24.5515	-20.6452	Ctrl	8.88478e-08	0.000418676	chr1	182764114	182765005	892	+	ENSMUST00000155229.6	96935	Susd4	mm10_genes_introns
chr1	182764991	182764991	1	*	5.34817	3.90625	24.5515	-20.6452	Ctrl	8.88478e-08	0.000418676	chr1	182764397	182765005	609	+	ENSMUST00000153348.7	96935	Susd4	mm10_genes_introns
chr1	182764991	182764991	1	*	5.34817	3.90625	24.5515	-20.6452	Ctrl	8.88478e-08	0.000418676	chr1	182764605	182765005	401	+	ENSMUST00000193660.5	96935	Susd4	mm10_genes_introns
chr1	182764991	182764991	1	*	5.34817	3.90625	24.5515	-20.6452	Ctrl	8.88478e-08	0.000418676	chr1	182764735	182765005	271	+	ENSMUST00000194981.1	96935	Susd4	mm10_genes_introns
chr1	182764991	182764991	1	*	5.34817	3.90625	24.5515	-20.6452	Ctrl	8.88478e-08	0.000418676	chr1	182764151	182766150	2000	*	NA	NA	NA	mm10_cpg_shores
chr7	11943821	11943821	1	*	4.06813	73.3835	93.9713	-20.5878	Ctrl	4.73922e-05	0.0325268	chr7	10499396	12474242	1974847	*	NA	NA	NA	mm10_cpg_inter
chr18	78309252	78309252	1	*	5.70168	3.49753	24.0834	-20.5858	Ctrl	1.18634e-08	9.8587e-05	chr18	78052878	79104933	1052056	*	NA	NA	NA	mm10_cpg_inter
chr2	83255025	83255025	1	*	4.34318	68.7215	89.2143	-20.4928	Ctrl	1.40435e-05	0.0150818	chr2	82057783	83640310	1582528	*	NA	NA	NA	mm10_cpg_inter
chr14	118846669	118846669	1	*	4.18105	68.8942	89.2984	-20.4042	Ctrl	2.9016e-05	0.0240474	chr14	118788371	118861695	73325	+	ENSMUST00000047761.12	58187	Cldn10	mm10_genes_introns
chr14	118846669	118846669	1	*	4.18105	68.8942	89.2984	-20.4042	Ctrl	2.9016e-05	0.0240474	chr14	118788371	118861695	73325	+	ENSMUST00000071546.13	58187	Cldn10	mm10_genes_introns
chr14	118846669	118846669	1	*	4.18105	68.8942	89.2984	-20.4042	Ctrl	2.9016e-05	0.0240474	chr14	118710548	118850587	140040	*	NA	NA	NA	mm10_cpg_inter
chr15	65362639	65362639	1	*	4.13927	76.3734	96.4154	-20.042	Ctrl	3.48409e-05	0.0269334	chr15	64926686	65782962	856277	*	NA	NA	NA	mm10_cpg_inter
chr11	55310254	55310254	1	*	4.66777	78.1269	98.0551	-19.9282	Ctrl	3.04482e-06	0.00541946	chr11	55308988	55312257	3270	-	ENSMUST00000068853.12	245827	Fat2	mm10_genes_exons
chr11	55310254	55310254	1	*	4.66777	78.1269	98.0551	-19.9282	Ctrl	3.04482e-06	0.00541946	chr11	55308988	55312257	3270	-	ENSMUST00000108864.1	245827	Fat2	mm10_genes_exons
chr11	55310254	55310254	1	*	4.66777	78.1269	98.0551	-19.9282	Ctrl	3.04482e-06	0.00541946	chr11	55208519	55456933	248415	*	NA	NA	NA	mm10_cpg_inter
chr11	113504899	113504899	1	*	4.70613	32.4013	52.098	-19.6967	Ctrl	2.52461e-06	0.00477507	chr11	113464096	113523465	59370	-	ENSMUST00000071539.9	69806	Slc39a11	mm10_genes_introns
chr11	113504899	113504899	1	*	4.70613	32.4013	52.098	-19.6967	Ctrl	2.52461e-06	0.00477507	chr11	113464096	113523465	59370	-	ENSMUST00000106633.9	69806	Slc39a11	mm10_genes_introns
chr11	113504899	113504899	1	*	4.70613	32.4013	52.098	-19.6967	Ctrl	2.52461e-06	0.00477507	chr11	113464096	113522900	58805	-	ENSMUST00000042657.15	69806	Slc39a11	mm10_genes_introns
chr11	113504899	113504899	1	*	4.70613	32.4013	52.098	-19.6967	Ctrl	2.52461e-06	0.00477507	chr11	113464096	113523465	59370	-	ENSMUST00000125890.7	69806	Slc39a11	mm10_genes_introns
chr11	113504899	113504899	1	*	4.70613	32.4013	52.098	-19.6967	Ctrl	2.52461e-06	0.00477507	chr11	113464096	113523465	59370	-	ENSMUST00000149034.7	69806	Slc39a11	mm10_genes_introns
chr11	113504899	113504899	1	*	4.70613	32.4013	52.098	-19.6967	Ctrl	2.52461e-06	0.00477507	chr11	113205929	113614681	408753	*	NA	NA	NA	mm10_cpg_inter
chr3	52862289	52862289	1	*	4.23803	74.36	94.0133	-19.6533	Ctrl	2.25486e-05	0.0206459	chr3	52274061	53012870	738810	*	NA	NA	NA	mm10_cpg_inter
chr11	50796830	50796830	1	*	4.02131	58.121	77.6786	-19.5576	Ctrl	5.78755e-05	0.0368574	chr11	50796439	50798346	1908	+	ENSMUST00000142118.1	216725	Adamts2	mm10_genes_exons
chr11	50796830	50796830	1	*	4.02131	58.121	77.6786	-19.5576	Ctrl	5.78755e-05	0.0368574	chr11	50796529	50803568	7040	+	ENSMUST00000040523.8	216725	Adamts2	mm10_genes_introns
chr11	50796830	50796830	1	*	4.02131	58.121	77.6786	-19.5576	Ctrl	5.78755e-05	0.0368574	chr11	50607538	50823445	215908	*	NA	NA	NA	mm10_cpg_inter
chr11	97501795	97501795	1	*	3.98898	59.5803	79.0734	-19.493	Ctrl	6.63593e-05	0.040107	chr11	97501341	97505340	4000	-	ENSMUST00000056955.1	100141474	4933428G20Rik	mm10_genes_1to5kb
chr11	97501795	97501795	1	*	3.98898	59.5803	79.0734	-19.493	Ctrl	6.63593e-05	0.040107	chr11	97500109	97502402	2294	+	ENSMUST00000121799.7	58996	Arhgap23	mm10_genes_exons
chr11	97501795	97501795	1	*	3.98898	59.5803	79.0734	-19.493	Ctrl	6.63593e-05	0.040107	chr11	97500109	97502400	2292	+	ENSMUST00000107601.7	58996	Arhgap23	mm10_genes_exons
chr11	97501795	97501795	1	*	3.98898	59.5803	79.0734	-19.493	Ctrl	6.63593e-05	0.040107	chr11	97500109	97502402	2294	+	ENSMUST00000142465.7	58996	Arhgap23	mm10_genes_exons
chr11	97501795	97501795	1	*	3.98898	59.5803	79.0734	-19.493	Ctrl	6.63593e-05	0.040107	chr11	97500109	97502398	2290	+	ENSMUST00000093940.3	58996	Arhgap23	mm10_genes_exons
chr11	97501795	97501795	1	*	3.98898	59.5803	79.0734	-19.493	Ctrl	6.63593e-05	0.040107	chr11	97501126	97502402	1277	+	ENSMUST00000121799.7	58996	Arhgap23	mm10_genes_3UTRs
chr11	97501795	97501795	1	*	3.98898	59.5803	79.0734	-19.493	Ctrl	6.63593e-05	0.040107	chr11	97501126	97502400	1275	+	ENSMUST00000107601.7	58996	Arhgap23	mm10_genes_3UTRs
chr11	97501795	97501795	1	*	3.98898	59.5803	79.0734	-19.493	Ctrl	6.63593e-05	0.040107	chr11	97500109	97502402	2294	+	ENSMUST00000142465.7	58996	Arhgap23	mm10_genes_3UTRs
chr11	97501795	97501795	1	*	3.98898	59.5803	79.0734	-19.493	Ctrl	6.63593e-05	0.040107	chr11	97501126	97502398	1273	+	ENSMUST00000093940.3	58996	Arhgap23	mm10_genes_3UTRs
chr11	97501795	97501795	1	*	3.98898	59.5803	79.0734	-19.493	Ctrl	6.63593e-05	0.040107	chr11	97500980	97502979	2000	*	NA	NA	NA	mm10_cpg_shores
chr2	128492753	128492753	1	*	4.33228	53.0441	72.5168	-19.4727	Ctrl	1.47574e-05	0.015601	chr2	128490729	128502480	11752	-	ENSMUST00000223654.1	100043424	Morrbid	mm10_genes_introns
chr2	128492753	128492753	1	*	4.33228	53.0441	72.5168	-19.4727	Ctrl	1.47574e-05	0.015601	chr2	128132314	128682923	550610	*	NA	NA	NA	mm10_cpg_inter
chr3	53764536	53764536	1	*	4.39055	77.9556	97.2551	-19.2994	Ctrl	1.13067e-05	0.0131066	chr3	53756811	53770718	13908	+	ENSMUST00000195997.1	NA	NA	mm10_genes_introns
chr3	53764536	53764536	1	*	4.39055	77.9556	97.2551	-19.2994	Ctrl	1.13067e-05	0.0131066	chr3	53661329	53859620	198292	*	NA	NA	NA	mm10_cpg_inter
chr5	116803538	116803538	1	*	3.97862	69.9293	89.0641	-19.1348	Ctrl	6.93178e-05	0.0409877	chr5	116744782	116830490	85709	-	ENSMUST00000202259.1	NA	NA	mm10_genes_introns
chr5	116803538	116803538	1	*	3.97862	69.9293	89.0641	-19.1348	Ctrl	6.93178e-05	0.0409877	chr5	116595891	117111538	515648	*	NA	NA	NA	mm10_cpg_inter
chr19	8704230	8704230	1	*	3.91987	76.3889	95.5166	-19.1277	Ctrl	8.8598e-05	0.0476654	chr19	7616764	8709353	1092590	*	NA	NA	NA	mm10_cpg_inter
chr8	61536232	61536232	1	*	4.63912	72.5744	91.6351	-19.0607	Ctrl	3.49888e-06	0.0060018	chr8	61534842	61538841	4000	-	ENSMUST00000136825.1	72333	Palld	mm10_genes_1to5kb
chr8	61536232	61536232	1	*	4.63912	72.5744	91.6351	-19.0607	Ctrl	3.49888e-06	0.0060018	chr8	61535785	61538687	2903	-	ENSMUST00000121200.8	72333	Palld	mm10_genes_introns
chr8	61536232	61536232	1	*	4.63912	72.5744	91.6351	-19.0607	Ctrl	3.49888e-06	0.0060018	chr8	61535785	61538687	2903	-	ENSMUST00000121493.8	72333	Palld	mm10_genes_introns
chr8	61536232	61536232	1	*	4.63912	72.5744	91.6351	-19.0607	Ctrl	3.49888e-06	0.0060018	chr8	61535785	61538687	2903	-	ENSMUST00000121785.8	72333	Palld	mm10_genes_introns
chr8	61536232	61536232	1	*	4.63912	72.5744	91.6351	-19.0607	Ctrl	3.49888e-06	0.0060018	chr8	61535785	61538687	2903	-	ENSMUST00000034057.13	72333	Palld	mm10_genes_introns
chr8	61536232	61536232	1	*	4.63912	72.5744	91.6351	-19.0607	Ctrl	3.49888e-06	0.0060018	chr8	61535785	61538687	2903	-	ENSMUST00000135439.1	72333	Palld	mm10_genes_introns
chr8	61536232	61536232	1	*	4.63912	72.5744	91.6351	-19.0607	Ctrl	3.49888e-06	0.0060018	chr8	61519961	61586931	66971	*	NA	NA	NA	mm10_cpg_inter
chr10	4123308	4123308	1	*	4.09548	71.8229	90.8697	-19.0469	Ctrl	4.21287e-05	0.0302056	chr10	4106530	4148008	41479	+	ENSMUST00000117291.7	270685	Mthfd1l	mm10_genes_introns
chr10	4123308	4123308	1	*	4.09548	71.8229	90.8697	-19.0469	Ctrl	4.21287e-05	0.0302056	chr10	4106530	4148008	41479	+	ENSMUST00000120585.7	270685	Mthfd1l	mm10_genes_introns
chr10	4123308	4123308	1	*	4.09548	71.8229	90.8697	-19.0469	Ctrl	4.21287e-05	0.0302056	chr10	4106530	4148008	41479	+	ENSMUST00000043735.7	270685	Mthfd1l	mm10_genes_introns
chr10	4123308	4123308	1	*	4.09548	71.8229	90.8697	-19.0469	Ctrl	4.21287e-05	0.0302056	chr10	3977943	4262345	284403	*	NA	NA	NA	mm10_cpg_inter
chr7	28235276	28235276	1	*	4.00275	66.5703	85.5212	-18.951	Ctrl	6.26104e-05	0.0387543	chr7	28184426	28263750	79325	*	NA	NA	NA	mm10_cpg_inter
chr2	178506432	178506432	1	*	5.14398	23.878	42.824	-18.946	Ctrl	2.68978e-07	0.000929238	chr2	178418703	179289551	870849	*	NA	NA	NA	mm10_cpg_inter
chr2	108049267	108049267	1	*	4.28565	78.8003	97.7321	-18.9318	Ctrl	1.82209e-05	0.017885	chr2	106978429	109276613	2298185	*	NA	NA	NA	mm10_cpg_inter
chr11	95959716	95959716	1	*	3.99485	64.4868	83.3715	-18.8846	Ctrl	6.47353e-05	0.0396111	chr11	95957163	95963592	6430	-	ENSMUST00000013559.2	140486	Igf2bp1	mm10_genes_exons
chr11	95959716	95959716	1	*	3.99485	64.4868	83.3715	-18.8846	Ctrl	6.47353e-05	0.0396111	chr11	95957163	95963499	6337	-	ENSMUST00000013559.2	140486	Igf2bp1	mm10_genes_3UTRs
chr11	95959716	95959716	1	*	3.99485	64.4868	83.3715	-18.8846	Ctrl	6.47353e-05	0.0396111	chr11	95919070	95987313	68244	*	NA	NA	NA	mm10_cpg_inter
chr8	119829287	119829287	1	*	5.04006	74.9924	93.8283	-18.8359	Ctrl	4.65377e-07	0.00141074	chr8	119822812	119840141	17330	-	ENSMUST00000034285.13	72042	Cotl1	mm10_genes_introns
chr8	119829287	119829287	1	*	5.04006	74.9924	93.8283	-18.8359	Ctrl	4.65377e-07	0.00141074	chr8	119822812	119840141	17330	-	ENSMUST00000168698.1	72042	Cotl1	mm10_genes_introns
chr8	119829287	119829287	1	*	5.04006	74.9924	93.8283	-18.8359	Ctrl	4.65377e-07	0.00141074	chr8	119822812	119840141	17330	-	ENSMUST00000211873.1	72042	Cotl1	mm10_genes_introns
chr8	119829287	119829287	1	*	5.04006	74.9924	93.8283	-18.8359	Ctrl	4.65377e-07	0.00141074	chr8	119772452	119836182	63731	*	NA	NA	NA	mm10_cpg_inter
chrX	134475505	134475505	1	*	4.2047	31.2523	50.0811	-18.8288	Ctrl	2.61424e-05	0.0226109	chrX	134474994	134475993	1000	-	ENSMUST00000113223.2	74469	Taf7l	mm10_genes_promoters
chrX	134475505	134475505	1	*	4.2047	31.2523	50.0811	-18.8288	Ctrl	2.61424e-05	0.0226109	chrX	134474989	134475988	1000	-	ENSMUST00000131311.1	74469	Taf7l	mm10_genes_promoters
chrX	134475505	134475505	1	*	4.2047	31.2523	50.0811	-18.8288	Ctrl	2.61424e-05	0.0226109	chrX	134472968	134476190	3223	-	ENSMUST00000009740.8	74469	Taf7l	mm10_genes_introns
chrX	134475505	134475505	1	*	4.2047	31.2523	50.0811	-18.8288	Ctrl	2.61424e-05	0.0226109	chrX	134474995	134476624	1630	*	NA	NA	NA	mm10_cpg_islands
chr5	92699224	92699224	1	*	3.98582	9.59465	28.4087	-18.8141	Ctrl	6.72476e-05	0.0403651	chr5	92683832	92780752	96921	+	ENSMUST00000113055.8	27428	Shroom3	mm10_genes_introns
chr5	92699224	92699224	1	*	3.98582	9.59465	28.4087	-18.8141	Ctrl	6.72476e-05	0.0403651	chr5	92683832	92780752	96921	+	ENSMUST00000168878.7	27428	Shroom3	mm10_genes_introns
chr5	92699224	92699224	1	*	3.98582	9.59465	28.4087	-18.8141	Ctrl	6.72476e-05	0.0403651	chr5	92687754	92893734	205981	*	NA	NA	NA	mm10_cpg_inter
chr10	68144972	68144972	1	*	4.21968	68.8664	87.6545	-18.7882	Ctrl	2.44645e-05	0.0217406	chr10	68135107	68186025	50919	-	ENSMUST00000219238.1	71371	Arid5b	mm10_genes_introns
chr10	68144972	68144972	1	*	4.21968	68.8664	87.6545	-18.7882	Ctrl	2.44645e-05	0.0217406	chr10	68138782	68186025	47244	-	ENSMUST00000020106.8	71371	Arid5b	mm10_genes_introns
chr10	68144972	68144972	1	*	4.21968	68.8664	87.6545	-18.7882	Ctrl	2.44645e-05	0.0217406	chr10	68045735	68272998	227264	*	NA	NA	NA	mm10_cpg_inter
chr5	125425889	125425889	1	*	4.10663	62.0821	80.7744	-18.6922	Ctrl	4.01478e-05	0.0293044	chr5	125425774	125426650	877	-	ENSMUST00000169485.5	208144	Dhx37	mm10_genes_introns
chr5	125425889	125425889	1	*	4.10663	62.0821	80.7744	-18.6922	Ctrl	4.01478e-05	0.0293044	chr5	125425774	125426650	877	-	ENSMUST00000198746.1	208144	Dhx37	mm10_genes_introns
chr5	125425889	125425889	1	*	4.10663	62.0821	80.7744	-18.6922	Ctrl	4.01478e-05	0.0293044	chr5	125394101	125429815	35715	*	NA	NA	NA	mm10_cpg_inter
chrX	133151735	133151735	1	*	4.05504	30.6594	49.2996	-18.6402	Ctrl	5.01259e-05	0.0335446	chrX	129754363	133682620	3928258	*	NA	NA	NA	mm10_cpg_inter
chr2	28037146	28037146	1	*	4.2831	74.6543	93.1132	-18.4589	Ctrl	1.84305e-05	0.0179774	chr2	28036870	28039514	2645	+	ENSMUST00000028280.13	12831	Col5a1	mm10_genes_exons
chr2	28037146	28037146	1	*	4.2831	74.6543	93.1132	-18.4589	Ctrl	1.84305e-05	0.0179774	chr2	28037017	28039514	2498	+	ENSMUST00000028280.13	12831	Col5a1	mm10_genes_3UTRs
chr2	28037146	28037146	1	*	4.2831	74.6543	93.1132	-18.4589	Ctrl	1.84305e-05	0.0179774	chr2	27891153	28188938	297786	*	NA	NA	NA	mm10_cpg_inter
chrX	94122947	94122947	1	*	4.1651	7.98562	26.3977	-18.4121	Ctrl	3.11215e-05	0.0251985	chrX	94122901	94123900	1000	-	ENSMUST00000113926.7	22764	Zfx	mm10_genes_promoters
chrX	94122947	94122947	1	*	4.1651	7.98562	26.3977	-18.4121	Ctrl	3.11215e-05	0.0251985	chrX	94114264	94123067	8804	-	ENSMUST00000088102.11	22764	Zfx	mm10_genes_introns
chrX	94122947	94122947	1	*	4.1651	7.98562	26.3977	-18.4121	Ctrl	3.11215e-05	0.0251985	chrX	94102381	94123067	20687	-	ENSMUST00000113927.7	22764	Zfx	mm10_genes_introns
chrX	94122947	94122947	1	*	4.1651	7.98562	26.3977	-18.4121	Ctrl	3.11215e-05	0.0251985	chrX	94114264	94123067	8804	-	ENSMUST00000137853.7	22764	Zfx	mm10_genes_introns
chrX	94122947	94122947	1	*	4.1651	7.98562	26.3977	-18.4121	Ctrl	3.11215e-05	0.0251985	chrX	94114264	94123067	8804	-	ENSMUST00000113925.7	22764	Zfx	mm10_genes_introns
chrX	94122947	94122947	1	*	4.1651	7.98562	26.3977	-18.4121	Ctrl	3.11215e-05	0.0251985	chrX	94114264	94123604	9341	-	ENSMUST00000135661.1	22764	Zfx	mm10_genes_introns
chrX	94122947	94122947	1	*	4.1651	7.98562	26.3977	-18.4121	Ctrl	3.11215e-05	0.0251985	chrX	94114264	94123067	8804	-	ENSMUST00000130312.1	22764	Zfx	mm10_genes_introns
chrX	94122947	94122947	1	*	4.1651	7.98562	26.3977	-18.4121	Ctrl	3.11215e-05	0.0251985	chrX	94122087	94123678	1592	*	NA	NA	NA	mm10_cpg_islands
chr12	76612450	76612450	1	*	4.15168	62.9423	81.3377	-18.3954	Ctrl	3.3004e-05	0.0259633	chr12	76612199	76612563	365	-	ENSMUST00000021458.12	20741	Sptb	mm10_genes_introns
chr12	76612450	76612450	1	*	4.15168	62.9423	81.3377	-18.3954	Ctrl	3.3004e-05	0.0259633	chr12	76612199	76612563	365	-	ENSMUST00000166101.1	20741	Sptb	mm10_genes_introns
chr12	76612450	76612450	1	*	4.15168	62.9423	81.3377	-18.3954	Ctrl	3.3004e-05	0.0259633	chr12	76610505	76705475	94971	*	NA	NA	NA	mm10_cpg_inter
chr9	69149916	69149916	1	*	4.08298	69.667	88.035	-18.368	Ctrl	4.44624e-05	0.0312204	chr9	68653973	69196074	542102	+	ENSMUST00000034766.13	19883	Rora	mm10_genes_introns
chr9	69149916	69149916	1	*	4.08298	69.667	88.035	-18.368	Ctrl	4.44624e-05	0.0312204	chr9	68653973	69196074	542102	+	ENSMUST00000174296.1	19883	Rora	mm10_genes_introns
chr9	69149916	69149916	1	*	4.08298	69.667	88.035	-18.368	Ctrl	4.44624e-05	0.0312204	chr9	68658963	69285644	626682	*	NA	NA	NA	mm10_cpg_inter
chr5	139536832	139536832	1	*	4.73081	52.1333	70.4695	-18.3362	Ctrl	2.23622e-06	0.00437256	chr5	139526893	139537279	10387	+	ENSMUST00000198000.1	74973	4930500L23Rik	mm10_genes_introns
chr5	139536832	139536832	1	*	4.73081	52.1333	70.4695	-18.3362	Ctrl	2.23622e-06	0.00437256	chr5	139536305	139538304	2000	*	NA	NA	NA	mm10_cpg_shelves
chr8	55395537	55395537	1	*	4.42742	75.3636	93.666	-18.3023	Ctrl	9.53681e-06	0.0117883	chr8	54534109	56290529	1756421	*	NA	NA	NA	mm10_cpg_inter
chr8	92513579	92513579	1	*	4.06236	78.3881	96.6667	-18.2786	Ctrl	4.85783e-05	0.0330092	chr8	92465080	92670335	205256	*	NA	NA	NA	mm10_cpg_inter
chr5	112865789	112865789	1	*	4.65047	61.9708	80.2213	-18.2505	Ctrl	3.31181e-06	0.00576988	chr5	112865758	112866343	586	-	ENSMUST00000086617.10	74376	Myo18b	mm10_genes_introns
chr5	112865789	112865789	1	*	4.65047	61.9708	80.2213	-18.2505	Ctrl	3.31181e-06	0.00576988	chr5	112865758	112866343	586	-	ENSMUST00000183029.7	74376	Myo18b	mm10_genes_introns
chr5	112865789	112865789	1	*	4.65047	61.9708	80.2213	-18.2505	Ctrl	3.31181e-06	0.00576988	chr5	112865758	112866343	586	-	ENSMUST00000183273.1	74376	Myo18b	mm10_genes_introns
chr5	112865789	112865789	1	*	4.65047	61.9708	80.2213	-18.2505	Ctrl	3.31181e-06	0.00576988	chr5	112581481	113011373	429893	*	NA	NA	NA	mm10_cpg_inter
chr13	52060380	52060380	1	*	4.83301	39.4426	57.6457	-18.2031	Ctrl	1.34485e-06	0.00309244	chr13	51852253	52526360	674108	*	NA	NA	NA	mm10_cpg_inter
chr4	147815982	147815982	1	*	4.50412	70.6175	88.7206	-18.1031	Ctrl	6.66475e-06	0.00930421	chr4	147743155	147864366	121212	*	NA	NA	NA	mm10_cpg_inter
chr19	21066133	21066133	1	*	4.92072	80.7399	98.7538	-18.0139	Ctrl	8.62266e-07	0.00223736	chr19	19114733	21267793	2153061	*	NA	NA	NA	mm10_cpg_inter
chr2	6113669	6113669	1	*	4.32098	76.0837	94.0078	-17.9242	Ctrl	1.55339e-05	0.0160548	chr2	6103066	6113892	10827	-	ENSMUST00000114942.8	227545	Proser2	mm10_genes_introns
chr2	6113669	6113669	1	*	4.32098	76.0837	94.0078	-17.9242	Ctrl	1.55339e-05	0.0160548	chr2	6103066	6113892	10827	-	ENSMUST00000054254.11	227545	Proser2	mm10_genes_introns
chr2	6113669	6113669	1	*	4.32098	76.0837	94.0078	-17.9242	Ctrl	1.55339e-05	0.0160548	chr2	6103066	6113892	10827	-	ENSMUST00000126551.1	227545	Proser2	mm10_genes_introns
chr2	6113669	6113669	1	*	4.32098	76.0837	94.0078	-17.9242	Ctrl	1.55339e-05	0.0160548	chr2	6105024	6125610	20587	*	NA	NA	NA	mm10_cpg_inter
chr5	141870073	141870073	1	*	3.96947	80.6812	98.5491	-17.8679	Ctrl	7.20321e-05	0.0420019	chr5	141793062	141936043	142982	+	ENSMUST00000085774.10	330222	Sdk1	mm10_genes_introns
chr5	141870073	141870073	1	*	3.96947	80.6812	98.5491	-17.8679	Ctrl	7.20321e-05	0.0420019	chr5	141793062	141936043	142982	+	ENSMUST00000145908.1	330222	Sdk1	mm10_genes_introns
chr5	141870073	141870073	1	*	3.96947	80.6812	98.5491	-17.8679	Ctrl	7.20321e-05	0.0420019	chr5	141857042	141936043	79002	+	ENSMUST00000074546.6	330222	Sdk1	mm10_genes_introns
chr5	141870073	141870073	1	*	3.96947	80.6812	98.5491	-17.8679	Ctrl	7.20321e-05	0.0420019	chr5	140834635	142363313	1528679	*	NA	NA	NA	mm10_cpg_inter
chr7	97749245	97749245	1	*	3.91524	70.964	88.829	-17.865	Ctrl	9.03133e-05	0.0482566	chr7	97742410	97784273	41864	*	NA	NA	NA	mm10_cpg_inter
chr5	138814376	138814376	1	*	4.2349	77.5829	95.4342	-17.8513	Ctrl	2.2865e-05	0.020831	chr5	138760098	138816881	56784	*	NA	NA	NA	mm10_cpg_inter
chr7	103158524	103158524	1	*	4.2024	68.7526	86.5439	-17.7913	Ctrl	2.64095e-05	0.0227778	chr7	103156746	103160745	4000	-	ENSMUST00000061055.1	259054	Olfr589	mm10_genes_1to5kb
chr7	103158524	103158524	1	*	4.2024	68.7526	86.5439	-17.7913	Ctrl	2.64095e-05	0.0227778	chr7	103157357	103161356	4000	-	ENSMUST00000218483.1	NA	NA	mm10_genes_1to5kb
chr7	103158524	103158524	1	*	4.2024	68.7526	86.5439	-17.7913	Ctrl	2.64095e-05	0.0227778	chr7	102517375	104497967	1980593	*	NA	NA	NA	mm10_cpg_inter
chr15	74838408	74838408	1	*	3.90163	77.2859	95.043	-17.7571	Ctrl	9.55458e-05	0.0499203	chr15	74836987	74838493	1507	-	ENSMUST00000170259.2	110115	Cyp11b1	mm10_genes_introns
chr15	74838408	74838408	1	*	3.90163	77.2859	95.043	-17.7571	Ctrl	9.55458e-05	0.0499203	chr15	74803954	74951436	147483	*	NA	NA	NA	mm10_cpg_inter
chr8	122811272	122811272	1	*	5.90513	81.7385	99.4737	-17.7352	Ctrl	3.52371e-09	3.80161e-05	chr8	119910940	124295357	4384418	+	ENSMUST00000127664.1	108148	Galnt2	mm10_genes_introns
chr8	122811272	122811272	1	*	5.90513	81.7385	99.4737	-17.7352	Ctrl	3.52371e-09	3.80161e-05	chr8	122802642	122812994	10353	+	ENSMUST00000015160.5	257633	Acsf3	mm10_genes_introns
chr8	122811272	122811272	1	*	5.90513	81.7385	99.4737	-17.7352	Ctrl	3.52371e-09	3.80161e-05	chr8	122802642	122812994	10353	+	ENSMUST00000212781.1	257633	Acsf3	mm10_genes_introns
chr8	122811272	122811272	1	*	5.90513	81.7385	99.4737	-17.7352	Ctrl	3.52371e-09	3.80161e-05	chr8	122802642	122812994	10353	+	ENSMUST00000212790.1	257633	Acsf3	mm10_genes_introns
chr8	122811272	122811272	1	*	5.90513	81.7385	99.4737	-17.7352	Ctrl	3.52371e-09	3.80161e-05	chr8	122779878	122860936	81059	*	NA	NA	NA	mm10_cpg_inter
chr13	47469492	47469492	1	*	4.56006	81.5207	99.1969	-17.6762	Ctrl	5.11395e-06	0.00786209	chr13	47127196	48223747	1096552	*	NA	NA	NA	mm10_cpg_inter
chr14	74644993	74644993	1	*	4.66602	78.8909	96.4646	-17.5738	Ctrl	3.07087e-06	0.00544219	chr14	74644988	74645188	201	+	ENSMUST00000036653.4	15558	Htr2a	mm10_genes_exons
chr14	74644993	74644993	1	*	4.66602	78.8909	96.4646	-17.5738	Ctrl	3.07087e-06	0.00544219	chr14	73557185	74728200	1171016	*	NA	NA	NA	mm10_cpg_inter
chr5	113664636	113664636	1	*	4.56675	49.1845	66.7486	-17.5642	Ctrl	4.95342e-06	0.00769223	chr5	113618537	113731545	113009	*	NA	NA	NA	mm10_cpg_inter
chr7	34110135	34110135	1	*	4.16088	75.4275	92.9854	-17.5579	Ctrl	3.17018e-05	0.0254506	chr7	34109543	34110239	697	-	ENSMUST00000038537.8	101543	Wtip	mm10_genes_exons
chr7	34110135	34110135	1	*	4.16088	75.4275	92.9854	-17.5579	Ctrl	3.17018e-05	0.0254506	chr7	31212566	34128381	2915816	*	NA	NA	NA	mm10_cpg_inter
chr10	119024884	119024884	1	*	5.32066	63.6032	81.0897	-17.4865	Ctrl	1.03394e-07	0.000459078	chr10	119022671	119026670	4000	-	ENSMUST00000217840.1	NA	NA	mm10_genes_1to5kb
chr10	119024884	119024884	1	*	5.32066	63.6032	81.0897	-17.4865	Ctrl	1.03394e-07	0.000459078	chr10	118873487	119235197	361711	*	NA	NA	NA	mm10_cpg_inter
chr14	63342050	63342050	1	*	4.37009	63.8598	81.3081	-17.4484	Ctrl	1.24193e-05	0.0138699	chr14	63329325	63343941	14617	+	ENSMUST00000226066.1	NA	NA	mm10_genes_introns
chr14	63342050	63342050	1	*	4.37009	63.8598	81.3081	-17.4484	Ctrl	1.24193e-05	0.0138699	chr14	63260126	63432313	172188	*	NA	NA	NA	mm10_cpg_inter
chr18	65501441	65501441	1	*	4.4676	73.0423	90.4132	-17.3709	Ctrl	7.91019e-06	0.0104498	chr18	65435479	65576589	141111	*	NA	NA	NA	mm10_cpg_inter
chr1	91338767	91338767	1	*	6.88964	42.7773	60.1125	-17.3352	Ctrl	5.59329e-12	2.0233e-07	chr1	91334822	91340508	5687	+	ENSMUST00000088904.9	227357	Espnl	mm10_genes_introns
chr1	91338767	91338767	1	*	6.88964	42.7773	60.1125	-17.3352	Ctrl	5.59329e-12	2.0233e-07	chr1	91327659	91340508	12850	+	ENSMUST00000176156.1	227357	Espnl	mm10_genes_introns
chr1	91338767	91338767	1	*	6.88964	42.7773	60.1125	-17.3352	Ctrl	5.59329e-12	2.0233e-07	chr1	91302795	91340456	37662	*	NA	NA	NA	mm10_cpg_inter
chr8	97406793	97406793	1	*	4.36894	81.2173	98.5294	-17.3121	Ctrl	1.2485e-05	0.0139088	chr8	95956151	99411494	3455344	*	NA	NA	NA	mm10_cpg_inter
chr7	121981101	121981101	1	*	4.70842	1.97289	19.2038	-17.2309	Ctrl	2.4965e-06	0.00475303	chr7	121980761	121981760	1000	+	ENSMUST00000206578.1	NA	NA	mm10_genes_promoters
chr7	121981101	121981101	1	*	4.70842	1.97289	19.2038	-17.2309	Ctrl	2.4965e-06	0.00475303	chr7	121977765	121981416	3652	-	ENSMUST00000205438.1	233824	Cog7	mm10_genes_introns
chr7	121981101	121981101	1	*	4.70842	1.97289	19.2038	-17.2309	Ctrl	2.4965e-06	0.00475303	chr7	121977765	121981416	3652	-	ENSMUST00000057576.7	233824	Cog7	mm10_genes_introns
[truncated: 3,901 more rows]

## Sheet: Table S4
Table S4: DMRs in 5 month male hearts
[truncated: 1,360 more rows]

## Sheet: Table S5
Table S5: DMRs in 5 month female hearts
[truncated: 1,092 more rows]

## Sheet: Table S6
Table S6: Poly-Enrich pathway analysis of hypermethylated DMRs in males
[truncated: 6,566 more rows]

[truncated: 7 more sheets: Table S7, Table S8, Table S9, Table S10, Table S11, Table S12, Table S13]
